# Supplementary material for: Exploiting combinatorial cultivation conditions to infer transcriptional regulation
Source: BMC Genomics. 2007 Jan 22;8:25. doi: 10.1186/1471-2164-8-25 (PMC1797021; doi:10.1186/1471-2164-8-25)
Supplement: Additional file 1 — Discretized Clustering With Linear Mapping. An Excel file containing all the modules derived with the proposed method. Also, significantly enriched annotation categories and transcription factors are given. [file 1471-2164-8-25-S1.xls]

## Sheet: Module1
Module1
57 genes
Experiment	Discretized expression pattern		Affy_ID	Systematic Name	Gene Name		Overview		TF	Genes in this module bound by the TF				KEGG_pathway	Genes in this module with this KEGG pathway				MIPS category	Genes in this module with this MIPS category				GO_leaf category	Genes in this module with this GO category				GO_complete category	Genes in this module with this GO category
ClimAer	1		10010_at	YLR295C	ATP14		TF's:		Hap4p	10010_at	YLR295C	ATP14		Citrate cycle (TCA cycle)	10390_at	YLL041C	SDH2		ENERGY	10010_at	YLR295C	ATP14		ATP synthesis coupled proton transport	10010_at	YLR295C	ATP14		generation of precursor metabolites and energy	10010_at	YLR295C	ATP14
NlimAer	0		10390_at	YLL041C	SDH2		Hap4p		P-value:	10591_at	YKL016C	ATP7		P-value:	10725_at	YKL148C	SDH1		P-value:	10390_at	YLL041C	SDH2		GO:0015986	10591_at	YKL016C	ATP7		GO:0006091	10390_at	YLL041C	SDH2
PlimAer	0		10591_at	YKL016C	ATP7				7.4544e-13	4481_at	YHR051W	COX6		0.00013176	6279_at	YDR178W	SDH4		3.4752e-18	10591_at	YKL016C	ATP7		P-value:	6154_at	YDR322C-A	TIM11		P-value:	10591_at	YKL016C	ATP7
SlimAer	0		10643_at	YKL053C-A	MDM35		KEGG_pathways:		Frequency of occurence:	4838_at	YGR183C	QCR9		Frequency of occurence:	6565_at	YDL078C	MDH3		Frequency of occurence:	10725_at	YKL148C	SDH1		3.2701e-10	6503_at	YDL004W	ATP16		6.7677e-18	10725_at	YKL148C	SDH1
ClimAna	1		10725_at	YKL148C	SDH1		Citrate cycle (TCA cycle)		11 of 54	5766_at	YEL024W	RIP1		4 of 30					26 of 360	4241_at	YIL160C	POT1		Frequency of occurence:	6598_at	YDL130W-A	STF1		Frequency of occurence:	4481_at	YHR051W	COX6
NlimAna	0		11200_at	YJL180C	ATP12		Oxidative phosphorylation			5953_at	YDR529C	QCR7								4481_at	YHR051W	COX6		7 of 21	8024_at	YPL271W	ATP15		22 of 229	4838_at	YGR183C	QCR9
PlimAna	0		4179_at	YIL087C	YIL087C		ATP synthesis			6154_at	YDR322C-A	TIM11								4838_at	YGR183C	QCR9			9291_at	YML081C-A	ATP18			5766_at	YEL024W	RIP1
SlimAna	0		4241_at	YIL160C	POT1					6503_at	YDL004W	ATP16		Oxidative phosphorylation	10010_at	YLR295C	ATP14			5244_at	YGL226W	YGL226W								5935_at	YDR511W	ACN9
Oxygen	1		4312_at	YHR198C	YHR198C		MIPS_categories:			8024_at	YPL271W	ATP15		P-value:	10390_at	YLL041C	SDH2			5766_at	YEL024W	RIP1								5953_at	YDR529C	QCR7
			4481_at	YHR051W	COX6		ENERGY			9350_at	YMR256C	COX7		7.8321e-17	10591_at	YKL016C	ATP7			5935_at	YDR511W	ACN9		aerobic respiration	4481_at	YHR051W	COX6			6154_at	YDR322C-A	TIM11
			4523_at	YHR005C-A	MRS11		electron transport and membrane-associated energy conservation			9930_at	YLR395C	COX8		Frequency of occurence:	10725_at	YKL148C	SDH1			5953_at	YDR529C	QCR7		GO:0009060	4838_at	YGR183C	QCR9			6279_at	YDR178W	SDH4
			4763_at	YGR243W	YGR243W		respiration							14 of 62	4481_at	YHR051W	COX6			6154_at	YDR322C-A	TIM11		P-value:	5766_at	YEL024W	RIP1			6503_at	YDL004W	ATP16
			4838_at	YGR183C	QCR9		aerobic respiration								4838_at	YGR183C	QCR9			6279_at	YDR178W	SDH4		9.1106e-09	5953_at	YDR529C	QCR7			6565_at	YDL078C	MDH3
			5244_at	YGL226W	YGL226W		energy conversion and regeneration								5766_at	YEL024W	RIP1			6503_at	YDL004W	ATP16		Frequency of occurence:	6646_at	YDL174C	DLD1			6598_at	YDL130W-A	STF1
			5303_at	YFR049W	YMR31		energy generation (e.g. ATP synthase)								5953_at	YDR529C	QCR7			6565_at	YDL078C	MDH3		9 of 71	7186_at	YBR185C	MBA1			6646_at	YDL174C	DLD1
			5349_at	YFR007W	YFR007W		transported compounds (substrates)								6279_at	YDR178W	SDH4			6598_at	YDL130W-A	STF1			7630_at	YPR100W	MRPL51			7186_at	YBR185C	MBA1
			5353_at	YFR011C	YFR011C		electron / hydrogen transport								6503_at	YDL004W	ATP16			6646_at	YDL174C	DLD1			9350_at	YMR256C	COX7			7630_at	YPR100W	MRPL51
			5766_at	YEL024W	RIP1		mitochondrial transport								8024_at	YPL271W	ATP15			7186_at	YBR185C	MBA1			AFFX-YEL024w/RIP1_at	M23316	RIP1			8024_at	YPL271W	ATP15
			5783_at	YEL052W	AFG1		mitochondrion								9291_at	YML081C-A	ATP18			7630_at	YPR100W	MRPL51								9291_at	YML081C-A	ATP18
			5921_at	YDR525W-A	SNA2										9350_at	YMR256C	COX7			8024_at	YPL271W	ATP15								9350_at	YMR256C	COX7
			5935_at	YDR511W	ACN9		GO_leafs:								9930_at	YLR395C	COX8			8173_at	YOR374W	ALD4		mitochondrial electron transport, ubiquinol to cytochrome c	4838_at	YGR183C	QCR9			9702_at	YML054C	CYB2
			5953_at	YDR529C	QCR7		ATP synthesis coupled proton transport													8200_at	YOR356W	YOR356W		GO:0006122	5766_at	YEL024W	RIP1			AFFX-YEL024w/RIP1_at	M23316	RIP1
			6154_at	YDR322C-A	TIM11		aerobic respiration													9291_at	YML081C-A	ATP18		P-value:	5953_at	YDR529C	QCR7
			6279_at	YDR178W	SDH4		mitochondrial electron transport, ubiquinol to cytochrome c							ATP synthesis	10010_at	YLR295C	ATP14			9350_at	YMR256C	COX7		5.3533e-06	AFFX-YEL024w/RIP1_at	M23316	RIP1
			6503_at	YDL004W	ATP16									P-value:	10591_at	YKL016C	ATP7			9702_at	YML054C	CYB2		Frequency of occurence:					oxidative phosphorylation	10010_at	YLR295C	ATP14
			6565_at	YDL078C	MDH3		GO_complete:							2.202e-06	6503_at	YDL004W	ATP16			9930_at	YLR395C	COX8		4 of 14					GO:0006119	10390_at	YLL041C	SDH2
			6576_at	YDL110C	YDL110C		generation of precursor metabolites and energy							Frequency of occurence:	8024_at	YPL271W	ATP15												P-value:	10591_at	YKL016C	ATP7
			6579_at	YDL107W	MSS2		oxidative phosphorylation							5 of 25	9291_at	YML081C-A	ATP18												4.4523e-22	10725_at	YKL148C	SDH1
			6598_at	YDL130W-A	STF1		purine nucleotide metabolism												electron transport and membrane-associated energy conservation	10010_at	YLR295C	ATP14							Frequency of occurence:	4481_at	YHR051W	COX6
			6646_at	YDL174C	DLD1		purine nucleotide biosynthesis												P-value:	10390_at	YLL041C	SDH2							16 of 49	4838_at	YGR183C	QCR9
			6864_at	YCR028C-A	RIM1		coenzyme metabolism												3.959e-23	10591_at	YKL016C	ATP7								5766_at	YEL024W	RIP1
			7140_at	YBR230C	YBR230C		group transfer coenzyme metabolism												Frequency of occurence:	10725_at	YKL148C	SDH1								5953_at	YDR529C	QCR7
			7186_at	YBR185C	MBA1		nucleoside phosphate metabolism												17 of 54	4481_at	YHR051W	COX6								6154_at	YDR322C-A	TIM11
			7270_i_at	YBR090C	NHP6B		ATP biosynthesis													4838_at	YGR183C	QCR9								6279_at	YDR178W	SDH4
			7409_at	YBL043W	ECM13		phosphorus metabolism													5766_at	YEL024W	RIP1								6503_at	YDL004W	ATP16
			7630_at	YPR100W	MRPL51		phosphate metabolism													5953_at	YDR529C	QCR7								6598_at	YDL130W-A	STF1
			7754_at	YPR002W	PDH1		ion transport													6154_at	YDR322C-A	TIM11								8024_at	YPL271W	ATP15
			7931_at	YPL183W-A	YPL183W-A		cation transport													6279_at	YDR178W	SDH4								9291_at	YML081C-A	ATP18
			8024_at	YPL271W	ATP15		hydrogen transport													6503_at	YDL004W	ATP16								9350_at	YMR256C	COX7
			8173_at	YOR374W	ALD4		coenzyme biosynthesis													6598_at	YDL130W-A	STF1								AFFX-YEL024w/RIP1_at	M23316	RIP1
			8200_at	YOR356W	YOR356W		nucleotide metabolism													8024_at	YPL271W	ATP15
			8437_at	YOR100C	CRC1		nucleoside triphosphate metabolism													9291_at	YML081C-A	ATP18
			8687_at	YOL147C	PEX11		nucleoside triphosphate biosynthesis													9350_at	YMR256C	COX7							purine nucleotide metabolism	10010_at	YLR295C	ATP14
			8951_at	YNL081C	SWS2		purine nucleoside triphosphate metabolism													9702_at	YML054C	CYB2							GO:0006163	10591_at	YKL016C	ATP7
			8977_at	YNL100W	YNL100W		purine nucleoside triphosphate biosynthesis													9930_at	YLR395C	COX8							P-value:	6154_at	YDR322C-A	TIM11
			8991_at	YNL131W	TOM22		purine ribonucleotide metabolism																						1.7191e-07	6503_at	YDL004W	ATP16
			9155_at	YNL284C	MRPL10		purine ribonucleotide biosynthesis																						Frequency of occurence:	6598_at	YDL130W-A	STF1
			9291_at	YML081C-A	ATP18		nucleotide biosynthesis												respiration	10010_at	YLR295C	ATP14							7 of 48	8024_at	YPL271W	ATP15
			9335_at	YMR286W	MRPL33		ribonucleoside triphosphate metabolism												P-value:	10390_at	YLL041C	SDH2								9291_at	YML081C-A	ATP18
			9350_at	YMR256C	COX7		ribonucleoside triphosphate biosynthesis												6.1638e-25	10591_at	YKL016C	ATP7
			9407_at	YMR225C	MRPL44		purine ribonucleoside triphosphate metabolism												Frequency of occurence:	10725_at	YKL148C	SDH1
			9680_at	YML030W	YML030W		purine ribonucleoside triphosphate biosynthesis												23 of 131	4481_at	YHR051W	COX6							purine nucleotide biosynthesis	10010_at	YLR295C	ATP14
			9702_at	YML054C	CYB2		ribonucleotide metabolism													4838_at	YGR183C	QCR9							GO:0006164	10591_at	YKL016C	ATP7
			9756_at	YML089C	YML089C		ribonucleotide biosynthesis													5244_at	YGL226W	YGL226W							P-value:	6154_at	YDR322C-A	TIM11
			9902_at	YLR411W	CTR3		monovalent inorganic cation transport													5766_at	YEL024W	RIP1							1.0817e-07	6503_at	YDL004W	ATP16
			9930_at	YLR395C	COX8		energy coupled proton transport, down electrochemical gradient													5953_at	YDR529C	QCR7							Frequency of occurence:	6598_at	YDL130W-A	STF1
			AFFX-YEL024w/RIP1_at	M23316	RIP1		ATP synthesis coupled proton transport													6154_at	YDR322C-A	TIM11							7 of 45	8024_at	YPL271W	ATP15
							proton transport													6279_at	YDR178W	SDH4								9291_at	YML081C-A	ATP18
							phosphorylation													6503_at	YDL004W	ATP16
							ATP metabolism													6598_at	YDL130W-A	STF1
							cofactor metabolism													6646_at	YDL174C	DLD1							coenzyme metabolism	10010_at	YLR295C	ATP14
							cofactor biosynthesis													7186_at	YBR185C	MBA1							GO:0006732	10390_at	YLL041C	SDH2
							coenzyme catabolism													7630_at	YPR100W	MRPL51							P-value:	10591_at	YKL016C	ATP7
							cofactor catabolism													8024_at	YPL271W	ATP15							3.5128e-10	10725_at	YKL148C	SDH1
							aerobic respiration													8173_at	YOR374W	ALD4							Frequency of occurence:	6154_at	YDR322C-A	TIM11
							energy derivation by oxidation of organic compounds													8200_at	YOR356W	YOR356W							12 of 119	6279_at	YDR178W	SDH4
							cellular respiration													9291_at	YML081C-A	ATP18								6503_at	YDL004W	ATP16
							electron transport													9350_at	YMR256C	COX7								6565_at	YDL078C	MDH3
							ATP synthesis coupled electron transport													9702_at	YML054C	CYB2								6598_at	YDL130W-A	STF1
							ATP synthesis coupled electron transport (sensu Eukaryota)													9930_at	YLR395C	COX8								8024_at	YPL271W	ATP15
							mitochondrial electron transport, ubiquinol to cytochrome c																							8200_at	YOR356W	YOR356W
																														9291_at	YML081C-A	ATP18
																			aerobic respiration	10390_at	YLL041C	SDH2
																			P-value:	10725_at	YKL148C	SDH1
																			1.0933e-12	4481_at	YHR051W	COX6							group transfer coenzyme metabolism	10010_at	YLR295C	ATP14
																			Frequency of occurence:	4838_at	YGR183C	QCR9							GO:0006752	10591_at	YKL016C	ATP7
																			12 of 74	5766_at	YEL024W	RIP1							P-value:	6154_at	YDR322C-A	TIM11
																				5953_at	YDR529C	QCR7							1.0817e-07	6503_at	YDL004W	ATP16
																				6279_at	YDR178W	SDH4							Frequency of occurence:	6598_at	YDL130W-A	STF1
																				6646_at	YDL174C	DLD1							7 of 45	8024_at	YPL271W	ATP15
																				7186_at	YBR185C	MBA1								9291_at	YML081C-A	ATP18
																				7630_at	YPR100W	MRPL51
																				9350_at	YMR256C	COX7
																				9930_at	YLR395C	COX8							nucleoside phosphate metabolism	10010_at	YLR295C	ATP14
																													GO:0006753	10591_at	YKL016C	ATP7
																													P-value:	6154_at	YDR322C-A	TIM11
																			energy conversion and regeneration	10010_at	YLR295C	ATP14							3.2701e-10	6503_at	YDL004W	ATP16
																			P-value:	10591_at	YKL016C	ATP7							Frequency of occurence:	6598_at	YDL130W-A	STF1
																			5.5086e-08	6154_at	YDR322C-A	TIM11							7 of 21	8024_at	YPL271W	ATP15
																			Frequency of occurence:	6503_at	YDL004W	ATP16								9291_at	YML081C-A	ATP18
																			7 of 41	6598_at	YDL130W-A	STF1
																				8024_at	YPL271W	ATP15
																				9291_at	YML081C-A	ATP18							ATP biosynthesis	10010_at	YLR295C	ATP14
																													GO:0006754	10591_at	YKL016C	ATP7
																													P-value:	6154_at	YDR322C-A	TIM11
																			energy generation (e.g. ATP synthase)	10010_at	YLR295C	ATP14							3.2701e-10	6503_at	YDL004W	ATP16
																			P-value:	10591_at	YKL016C	ATP7							Frequency of occurence:	6598_at	YDL130W-A	STF1
																			9.1365e-11	6154_at	YDR322C-A	TIM11							7 of 21	8024_at	YPL271W	ATP15
																			Frequency of occurence:	6503_at	YDL004W	ATP16								9291_at	YML081C-A	ATP18
																			7 of 18	6598_at	YDL130W-A	STF1
																				8024_at	YPL271W	ATP15
																				9291_at	YML081C-A	ATP18							phosphorus metabolism	10010_at	YLR295C	ATP14
																													GO:0006793	10390_at	YLL041C	SDH2
																													P-value:	10591_at	YKL016C	ATP7
																			transported compounds (substrates)	10010_at	YLR295C	ATP14							6.0036e-12	10725_at	YKL148C	SDH1
																			P-value:	10390_at	YLL041C	SDH2							Frequency of occurence:	4481_at	YHR051W	COX6
																			1.5665e-06	10591_at	YKL016C	ATP7							16 of 195	4838_at	YGR183C	QCR9
																			Frequency of occurence:	10725_at	YKL148C	SDH1								5766_at	YEL024W	RIP1
																			18 of 583	4481_at	YHR051W	COX6								5953_at	YDR529C	QCR7
																				4523_at	YHR005C-A	MRS11								6154_at	YDR322C-A	TIM11
																				6154_at	YDR322C-A	TIM11								6279_at	YDR178W	SDH4
																				6279_at	YDR178W	SDH4								6503_at	YDL004W	ATP16
																				6503_at	YDL004W	ATP16								6598_at	YDL130W-A	STF1
																				6579_at	YDL107W	MSS2								8024_at	YPL271W	ATP15
																				6598_at	YDL130W-A	STF1								9291_at	YML081C-A	ATP18
																				8024_at	YPL271W	ATP15								9350_at	YMR256C	COX7
																				8437_at	YOR100C	CRC1								AFFX-YEL024w/RIP1_at	M23316	RIP1
																				8991_at	YNL131W	TOM22
																				9291_at	YML081C-A	ATP18
																				9350_at	YMR256C	COX7							phosphate metabolism	10010_at	YLR295C	ATP14
																				9902_at	YLR411W	CTR3							GO:0006796	10390_at	YLL041C	SDH2
																				9930_at	YLR395C	COX8							P-value:	10591_at	YKL016C	ATP7
																													6.0036e-12	10725_at	YKL148C	SDH1
																													Frequency of occurence:	4481_at	YHR051W	COX6
																			electron / hydrogen transport	10010_at	YLR295C	ATP14							16 of 195	4838_at	YGR183C	QCR9
																			P-value:	10390_at	YLL041C	SDH2								5766_at	YEL024W	RIP1
																			5.3748e-14	10591_at	YKL016C	ATP7								5953_at	YDR529C	QCR7
																			Frequency of occurence:	10725_at	YKL148C	SDH1								6154_at	YDR322C-A	TIM11
																			13 of 76	4481_at	YHR051W	COX6								6279_at	YDR178W	SDH4
																				6154_at	YDR322C-A	TIM11								6503_at	YDL004W	ATP16
																				6279_at	YDR178W	SDH4								6598_at	YDL130W-A	STF1
																				6503_at	YDL004W	ATP16								8024_at	YPL271W	ATP15
																				6598_at	YDL130W-A	STF1								9291_at	YML081C-A	ATP18
																				8024_at	YPL271W	ATP15								9350_at	YMR256C	COX7
																				9291_at	YML081C-A	ATP18								AFFX-YEL024w/RIP1_at	M23316	RIP1
																				9350_at	YMR256C	COX7
																				9930_at	YLR395C	COX8
																													ion transport	10010_at	YLR295C	ATP14
																													GO:0006811	10591_at	YKL016C	ATP7
																			mitochondrial transport	10010_at	YLR295C	ATP14							P-value:	6154_at	YDR322C-A	TIM11
																			P-value:	10591_at	YKL016C	ATP7							3.7346e-06	6503_at	YDL004W	ATP16
																			1.9085e-07	4523_at	YHR005C-A	MRS11							Frequency of occurence:	6598_at	YDL130W-A	STF1
																			Frequency of occurence:	6154_at	YDR322C-A	TIM11							8 of 106	8024_at	YPL271W	ATP15
																			9 of 100	6503_at	YDL004W	ATP16								9291_at	YML081C-A	ATP18
																				6579_at	YDL107W	MSS2								9902_at	YLR411W	CTR3
																				8024_at	YPL271W	ATP15
																				8437_at	YOR100C	CRC1
																				8991_at	YNL131W	TOM22							cation transport	10010_at	YLR295C	ATP14
																													GO:0006812	10591_at	YKL016C	ATP7
																													P-value:	6154_at	YDR322C-A	TIM11
																			mitochondrion	10643_at	YKL053C-A	MDM35							9.0099e-07	6503_at	YDL004W	ATP16
																			P-value:	10725_at	YKL148C	SDH1							Frequency of occurence:	6598_at	YDL130W-A	STF1
																			1.1829e-10	4523_at	YHR005C-A	MRS11							8 of 88	8024_at	YPL271W	ATP15
																			Frequency of occurence:	5303_at	YFR049W	YMR31								9291_at	YML081C-A	ATP18
																			14 of 167	6646_at	YDL174C	DLD1								9902_at	YLR411W	CTR3
																				7186_at	YBR185C	MBA1
																				7630_at	YPR100W	MRPL51
																				7931_at	YPL183W-A	YPL183W-A							hydrogen transport	10010_at	YLR295C	ATP14
																				8173_at	YOR374W	ALD4							GO:0006818	10591_at	YKL016C	ATP7
																				8200_at	YOR356W	YOR356W							P-value:	6154_at	YDR322C-A	TIM11
																				9155_at	YNL284C	MRPL10							1.3151e-09	6503_at	YDL004W	ATP16
																				9335_at	YMR286W	MRPL33							Frequency of occurence:	6598_at	YDL130W-A	STF1
																				9407_at	YMR225C	MRPL44							7 of 25	8024_at	YPL271W	ATP15
																				9702_at	YML054C	CYB2								9291_at	YML081C-A	ATP18
																													coenzyme biosynthesis	10010_at	YLR295C	ATP14
																													GO:0009108	10591_at	YKL016C	ATP7
																													P-value:	6154_at	YDR322C-A	TIM11
																													5.8016e-07	6503_at	YDL004W	ATP16
																													Frequency of occurence:	6598_at	YDL130W-A	STF1
																													7 of 57	8024_at	YPL271W	ATP15
																														9291_at	YML081C-A	ATP18
																													nucleotide metabolism	10010_at	YLR295C	ATP14
																													GO:0009117	10591_at	YKL016C	ATP7
																													P-value:	6154_at	YDR322C-A	TIM11
																													1.6006e-07	6503_at	YDL004W	ATP16
																													Frequency of occurence:	6565_at	YDL078C	MDH3
																													9 of 98	6598_at	YDL130W-A	STF1
																														8024_at	YPL271W	ATP15
																														8200_at	YOR356W	YOR356W
																														9291_at	YML081C-A	ATP18
																													nucleoside triphosphate metabolism	10010_at	YLR295C	ATP14
																													GO:0009141	10591_at	YKL016C	ATP7
																													P-value:	6154_at	YDR322C-A	TIM11
																													3.1731e-09	6503_at	YDL004W	ATP16
																													Frequency of occurence:	6598_at	YDL130W-A	STF1
																													7 of 28	8024_at	YPL271W	ATP15
																														9291_at	YML081C-A	ATP18
																													nucleoside triphosphate biosynthesis	10010_at	YLR295C	ATP14
																													GO:0009142	10591_at	YKL016C	ATP7
																													P-value:	6154_at	YDR322C-A	TIM11
																													2.3962e-09	6503_at	YDL004W	ATP16
																													Frequency of occurence:	6598_at	YDL130W-A	STF1
																													7 of 27	8024_at	YPL271W	ATP15
																														9291_at	YML081C-A	ATP18
																													purine nucleoside triphosphate metabolism	10010_at	YLR295C	ATP14
																													GO:0009144	10591_at	YKL016C	ATP7
																													P-value:	6154_at	YDR322C-A	TIM11
																													1.3151e-09	6503_at	YDL004W	ATP16
																													Frequency of occurence:	6598_at	YDL130W-A	STF1
																													7 of 25	8024_at	YPL271W	ATP15
																														9291_at	YML081C-A	ATP18
																													purine nucleoside triphosphate biosynthesis	10010_at	YLR295C	ATP14
																													GO:0009145	10591_at	YKL016C	ATP7
																													P-value:	6154_at	YDR322C-A	TIM11
																													1.3151e-09	6503_at	YDL004W	ATP16
																													Frequency of occurence:	6598_at	YDL130W-A	STF1
																													7 of 25	8024_at	YPL271W	ATP15
																														9291_at	YML081C-A	ATP18
																													purine ribonucleotide metabolism	10010_at	YLR295C	ATP14
																													GO:0009150	10591_at	YKL016C	ATP7
																													P-value:	6154_at	YDR322C-A	TIM11
																													1.7172e-08	6503_at	YDL004W	ATP16
																													Frequency of occurence:	6598_at	YDL130W-A	STF1
																													7 of 35	8024_at	YPL271W	ATP15
																														9291_at	YML081C-A	ATP18
																													purine ribonucleotide biosynthesis	10010_at	YLR295C	ATP14
																													GO:0009152	10591_at	YKL016C	ATP7
																													P-value:	6154_at	YDR322C-A	TIM11
																													1.1061e-08	6503_at	YDL004W	ATP16
																													Frequency of occurence:	6598_at	YDL130W-A	STF1
																													7 of 33	8024_at	YPL271W	ATP15
																														9291_at	YML081C-A	ATP18
																													nucleotide biosynthesis	10010_at	YLR295C	ATP14
																													GO:0009165	10591_at	YKL016C	ATP7
																													P-value:	6154_at	YDR322C-A	TIM11
																													6.5526e-07	6503_at	YDL004W	ATP16
																													Frequency of occurence:	6598_at	YDL130W-A	STF1
																													7 of 58	8024_at	YPL271W	ATP15
																														9291_at	YML081C-A	ATP18
																													ribonucleoside triphosphate metabolism	10010_at	YLR295C	ATP14
																													GO:0009199	10591_at	YKL016C	ATP7
																													P-value:	6154_at	YDR322C-A	TIM11
																													1.7873e-09	6503_at	YDL004W	ATP16
																													Frequency of occurence:	6598_at	YDL130W-A	STF1
																													7 of 26	8024_at	YPL271W	ATP15
																														9291_at	YML081C-A	ATP18
																													ribonucleoside triphosphate biosynthesis	10010_at	YLR295C	ATP14
																													GO:0009201	10591_at	YKL016C	ATP7
																													P-value:	6154_at	YDR322C-A	TIM11
																													1.7873e-09	6503_at	YDL004W	ATP16
																													Frequency of occurence:	6598_at	YDL130W-A	STF1
																													7 of 26	8024_at	YPL271W	ATP15
																														9291_at	YML081C-A	ATP18
																													purine ribonucleoside triphosphate metabolism	10010_at	YLR295C	ATP14
																													GO:0009205	10591_at	YKL016C	ATP7
																													P-value:	6154_at	YDR322C-A	TIM11
																													1.3151e-09	6503_at	YDL004W	ATP16
																													Frequency of occurence:	6598_at	YDL130W-A	STF1
																													7 of 25	8024_at	YPL271W	ATP15
																														9291_at	YML081C-A	ATP18
																													purine ribonucleoside triphosphate biosynthesis	10010_at	YLR295C	ATP14
																													GO:0009206	10591_at	YKL016C	ATP7
																													P-value:	6154_at	YDR322C-A	TIM11
																													1.3151e-09	6503_at	YDL004W	ATP16
																													Frequency of occurence:	6598_at	YDL130W-A	STF1
																													7 of 25	8024_at	YPL271W	ATP15
																														9291_at	YML081C-A	ATP18
																													ribonucleotide metabolism	10010_at	YLR295C	ATP14
																													GO:0009259	10591_at	YKL016C	ATP7
																													P-value:	6154_at	YDR322C-A	TIM11
																													2.1171e-08	6503_at	YDL004W	ATP16
																													Frequency of occurence:	6598_at	YDL130W-A	STF1
																													7 of 36	8024_at	YPL271W	ATP15
																														9291_at	YML081C-A	ATP18
																													ribonucleotide biosynthesis	10010_at	YLR295C	ATP14
																													GO:0009260	10591_at	YKL016C	ATP7
																													P-value:	6154_at	YDR322C-A	TIM11
																													1.3833e-08	6503_at	YDL004W	ATP16
																													Frequency of occurence:	6598_at	YDL130W-A	STF1
																													7 of 34	8024_at	YPL271W	ATP15
																														9291_at	YML081C-A	ATP18
																													monovalent inorganic cation transport	10010_at	YLR295C	ATP14
																													GO:0015672	10591_at	YKL016C	ATP7
																													P-value:	6154_at	YDR322C-A	TIM11
																													5.381e-09	6503_at	YDL004W	ATP16
																													Frequency of occurence:	6598_at	YDL130W-A	STF1
																													7 of 30	8024_at	YPL271W	ATP15
																														9291_at	YML081C-A	ATP18
																													energy coupled proton transport, down electrochemical gradient	10010_at	YLR295C	ATP14
																													GO:0015985	10591_at	YKL016C	ATP7
																													P-value:	6154_at	YDR322C-A	TIM11
																													3.2701e-10	6503_at	YDL004W	ATP16
																													Frequency of occurence:	6598_at	YDL130W-A	STF1
																													7 of 21	8024_at	YPL271W	ATP15
																														9291_at	YML081C-A	ATP18
																													ATP synthesis coupled proton transport	10010_at	YLR295C	ATP14
																													GO:0015986	10591_at	YKL016C	ATP7
																													P-value:	6154_at	YDR322C-A	TIM11
																													3.2701e-10	6503_at	YDL004W	ATP16
																													Frequency of occurence:	6598_at	YDL130W-A	STF1
																													7 of 21	8024_at	YPL271W	ATP15
																														9291_at	YML081C-A	ATP18
																													proton transport	10010_at	YLR295C	ATP14
																													GO:0015992	10591_at	YKL016C	ATP7
																													P-value:	6154_at	YDR322C-A	TIM11
																													1.3151e-09	6503_at	YDL004W	ATP16
																													Frequency of occurence:	6598_at	YDL130W-A	STF1
																													7 of 25	8024_at	YPL271W	ATP15
																														9291_at	YML081C-A	ATP18
																													phosphorylation	10010_at	YLR295C	ATP14
																													GO:0016310	10390_at	YLL041C	SDH2
																													P-value:	10591_at	YKL016C	ATP7
																													1.3426e-13	10725_at	YKL148C	SDH1
																													Frequency of occurence:	4481_at	YHR051W	COX6
																													16 of 153	4838_at	YGR183C	QCR9
																														5766_at	YEL024W	RIP1
																														5953_at	YDR529C	QCR7
																														6154_at	YDR322C-A	TIM11
																														6279_at	YDR178W	SDH4
																														6503_at	YDL004W	ATP16
																														6598_at	YDL130W-A	STF1
																														8024_at	YPL271W	ATP15
																														9291_at	YML081C-A	ATP18
																														9350_at	YMR256C	COX7
																														AFFX-YEL024w/RIP1_at	M23316	RIP1
																													ATP metabolism	10010_at	YLR295C	ATP14
																													GO:0046034	10591_at	YKL016C	ATP7
																													P-value:	6154_at	YDR322C-A	TIM11
																													3.2701e-10	6503_at	YDL004W	ATP16
																													Frequency of occurence:	6598_at	YDL130W-A	STF1
																													7 of 21	8024_at	YPL271W	ATP15
																														9291_at	YML081C-A	ATP18
																													cofactor metabolism	10010_at	YLR295C	ATP14
																													GO:0051186	10390_at	YLL041C	SDH2
																													P-value:	10591_at	YKL016C	ATP7
																													3.3614e-10	10725_at	YKL148C	SDH1
																													Frequency of occurence:	4838_at	YGR183C	QCR9
																													13 of 148	6154_at	YDR322C-A	TIM11
																														6279_at	YDR178W	SDH4
																														6503_at	YDL004W	ATP16
																														6565_at	YDL078C	MDH3
																														6598_at	YDL130W-A	STF1
																														8024_at	YPL271W	ATP15
																														8200_at	YOR356W	YOR356W
																														9291_at	YML081C-A	ATP18
																													cofactor biosynthesis	10010_at	YLR295C	ATP14
																													GO:0051188	10591_at	YKL016C	ATP7
																													P-value:	6154_at	YDR322C-A	TIM11
																													2.6498e-06	6503_at	YDL004W	ATP16
																													Frequency of occurence:	6598_at	YDL130W-A	STF1
																													7 of 71	8024_at	YPL271W	ATP15
																														9291_at	YML081C-A	ATP18
																													coenzyme catabolism	10390_at	YLL041C	SDH2
																													GO:0009109	10725_at	YKL148C	SDH1
																													P-value:	6279_at	YDR178W	SDH4
																													1.2476e-05	8200_at	YOR356W	YOR356W
																													Frequency of occurence:
																													4 of 17
																													cofactor catabolism	10390_at	YLL041C	SDH2
																													GO:0051187	10725_at	YKL148C	SDH1
																													P-value:	6279_at	YDR178W	SDH4
																													1.5935e-05	8200_at	YOR356W	YOR356W
																													Frequency of occurence:
																													4 of 18
																													aerobic respiration	10390_at	YLL041C	SDH2
																													GO:0009060	10725_at	YKL148C	SDH1
																													P-value:	4481_at	YHR051W	COX6
																													7.0389e-12	4838_at	YGR183C	QCR9
																													Frequency of occurence:	5766_at	YEL024W	RIP1
																													12 of 86	5953_at	YDR529C	QCR7
																														6279_at	YDR178W	SDH4
																														6646_at	YDL174C	DLD1
																														7186_at	YBR185C	MBA1
																														7630_at	YPR100W	MRPL51
																														9350_at	YMR256C	COX7
																														AFFX-YEL024w/RIP1_at	M23316	RIP1
																													energy derivation by oxidation of organic compounds	10390_at	YLL041C	SDH2
																													GO:0015980	10725_at	YKL148C	SDH1
																													P-value:	4481_at	YHR051W	COX6
																													1.2283e-09	4838_at	YGR183C	QCR9
																													Frequency of occurence:	5766_at	YEL024W	RIP1
																													14 of 199	5935_at	YDR511W	ACN9
																														5953_at	YDR529C	QCR7
																														6279_at	YDR178W	SDH4
																														6565_at	YDL078C	MDH3
																														6646_at	YDL174C	DLD1
																														7186_at	YBR185C	MBA1
																														7630_at	YPR100W	MRPL51
																														9350_at	YMR256C	COX7
																														AFFX-YEL024w/RIP1_at	M23316	RIP1
																													cellular respiration	10390_at	YLL041C	SDH2
																													GO:0045333	10725_at	YKL148C	SDH1
																													P-value:	4481_at	YHR051W	COX6
																													1.2281e-11	4838_at	YGR183C	QCR9
																													Frequency of occurence:	5766_at	YEL024W	RIP1
																													12 of 90	5953_at	YDR529C	QCR7
																														6279_at	YDR178W	SDH4
																														6646_at	YDL174C	DLD1
																														7186_at	YBR185C	MBA1
																														7630_at	YPR100W	MRPL51
																														9350_at	YMR256C	COX7
																														AFFX-YEL024w/RIP1_at	M23316	RIP1
																													electron transport	10390_at	YLL041C	SDH2
																													GO:0006118	10725_at	YKL148C	SDH1
																													P-value:	4481_at	YHR051W	COX6
																													1.5682e-13	4838_at	YGR183C	QCR9
																													Frequency of occurence:	5766_at	YEL024W	RIP1
																													10 of 34	5953_at	YDR529C	QCR7
																														6279_at	YDR178W	SDH4
																														9350_at	YMR256C	COX7
																														9702_at	YML054C	CYB2
																														AFFX-YEL024w/RIP1_at	M23316	RIP1
																													ATP synthesis coupled electron transport	10390_at	YLL041C	SDH2
																													GO:0042773	10725_at	YKL148C	SDH1
																													P-value:	4481_at	YHR051W	COX6
																													1.1329e-12	4838_at	YGR183C	QCR9
																													Frequency of occurence:	5766_at	YEL024W	RIP1
																													9 of 28	5953_at	YDR529C	QCR7
																														6279_at	YDR178W	SDH4
																														9350_at	YMR256C	COX7
																														AFFX-YEL024w/RIP1_at	M23316	RIP1
																													ATP synthesis coupled electron transport (sensu Eukaryota)	10390_at	YLL041C	SDH2
																													GO:0042775	10725_at	YKL148C	SDH1
																													P-value:	4481_at	YHR051W	COX6
																													1.1329e-12	4838_at	YGR183C	QCR9
																													Frequency of occurence:	5766_at	YEL024W	RIP1
																													9 of 28	5953_at	YDR529C	QCR7
																														6279_at	YDR178W	SDH4
																														9350_at	YMR256C	COX7
																														AFFX-YEL024w/RIP1_at	M23316	RIP1
																													mitochondrial electron transport, ubiquinol to cytochrome c	4838_at	YGR183C	QCR9
																													GO:0006122	5766_at	YEL024W	RIP1
																													P-value:	5953_at	YDR529C	QCR7
																													5.3533e-06	AFFX-YEL024w/RIP1_at	M23316	RIP1
																													Frequency of occurence:
																													4 of 14

## Sheet: Module2
Module2
70 genes
Experiment	Discretized expression pattern		Affy_ID	Systematic Name	Gene Name		Overview		TF	Genes in this module bound by the TF				TF-pair	Genes in this module bound by both TF's				KEGG_pathway	Genes in this module with this KEGG pathway				MIPS category	Genes in this module with this MIPS category				GO_complete category	Genes in this module with this GO category
ClimAer	0		10014_at	YLR299W	ECM38		TF's:		Dal82p	4063_at	YIR027C	DAL1		Gln3-Dal82	4063_at	YIR027C	DAL1		Cyanoamino acid metabolism	10014_at	YLR299W	ECM38		nitrogen and sulfur metabolism	10185_s_at	YLR155C	ASP3-4		catabolism	10014_at	YLR299W	ECM38
NlimAer	1		10067_at	YLR263W	RED1		Dal82p		P-value:	4064_at	YIR028W	DAL4		P-value:	4064_at	YIR028W	DAL4		P-value:	10185_s_at	YLR155C	ASP3-4		P-value:	4063_at	YIR027C	DAL1		GO:0009056	10145_at	YLR207W	HRD3
PlimAer	0		10086_at	YLR238W	FAR10		Gln3p		1.29e-05	4065_at	YIR029W	DAL2		8.4295e-11	4065_at	YIR029W	DAL2		6.8017e-05	6253_at	YDR242W	AMD2		7.3134e-06	4065_at	YIR029W	DAL2		P-value:	10172_at	YLR142W	PUT1
SlimAer	0		10094_at	YLR246W	ERF2				Frequency of occurence:	4066_at	YIR030C	DCG1		Frequency of occurence:	4066_at	YIR030C	DCG1		Frequency of occurence:					Frequency of occurence:	4066_at	YIR030C	DCG1		8.1167e-06	10185_s_at	YLR155C	ASP3-4
ClimAna	0		10096_at	YLR248W	RCK2		TFpairs:		7 of 73	4067_at	YIR031C	DAL7		7 of 15	4067_at	YIR031C	DAL7		3 of 8					8 of 94	4067_at	YIR031C	DAL7		Frequency of occurence:	10216_at	YLR097C	HRT3
NlimAna	1		10119_at	YLR227C	ADY4		Gln3-Dal82			4068_at	YIR032C	DAL3			4068_at	YIR032C	DAL3								4068_at	YIR032C	DAL3		15 of 370	4063_at	YIR027C	DAL1
PlimAna	0		10145_at	YLR207W	HRD3					6369_at	YDR090C	YDR090C			6369_at	YDR090C	YDR090C								6253_at	YDR242W	AMD2			4065_at	YIR029W	DAL2
SlimAna	0		10172_at	YLR142W	PUT1		KEGG_pathways:																		9975_at	YLR351C	NIT3			4067_at	YIR031C	DAL7
Oxygen	0		10185_s_at	YLR155C	ASP3-4		Cyanoamino acid metabolism																							4068_at	YIR032C	DAL3
			10216_at	YLR097C	HRT3				Gln3p	10854_at	YJR152W	DAL5																		8564_at	YOR003W	YSP3
			10523_at	YKR051W	YKR051W		MIPS_categories:		P-value:	4063_at	YIR027C	DAL1												nitrogen and sulfur utilization	10185_s_at	YLR155C	ASP3-4			8661_at	YOL128C	YGK3
			10716_at	YKL157W	APE2		nitrogen and sulfur metabolism		3.2689e-09	4064_at	YIR028W	DAL4												P-value:	4063_at	YIR027C	DAL1			9348_at	YMR297W	PRC1
			10854_at	YJR152W	DAL5		nitrogen and sulfur utilization		Frequency of occurence:	4065_at	YIR029W	DAL2												2.1281e-06	4065_at	YIR029W	DAL2			9483_at	YMR170C	ALD2
			11023_at	YJR001W	AVT1				11 of 92	4066_at	YIR030C	DCG1												Frequency of occurence:	4067_at	YIR031C	DAL7			9518_at	YMR119W-A	ASI1
			11026_at	YJR004C	SAG1		GO_complete:			4067_at	YIR031C	DAL7												7 of 56	4068_at	YIR032C	DAL3			9729_at	YML070W	DAK1
			4063_at	YIR027C	DAL1		catabolism			4068_at	YIR032C	DAL3													6253_at	YDR242W	AMD2
			4064_at	YIR028W	DAL4					4503_at	YHR029C	YHR029C													9975_at	YLR351C	NIT3
			4065_at	YIR029W	DAL2					6369_at	YDR090C	YDR090C
			4066_at	YIR030C	DCG1					7546_at	YPR194C	OPT2
			4067_at	YIR031C	DAL7					9026_at	YNL142W	MEP2
			4068_at	YIR032C	DAL3
			4158_at	YIL059C	YIL059C
			4178_at	YIL088C	AVT7
			4284_at	YIL167W	SDL1
			4340_at	YHR180W	YHR180W
			4503_at	YHR029C	YHR029C
			4539_at	YHL023C	RMD11
			4800_at	YGR190C	YGR190C
			4870_at	YGR125W	YGR125W
			4951_at	YGR070W	ROM1
			5074_at	YGL077C	HNM1
			5204_at	YGL176C	YGL176C
			5361_at	YFR019W	FAB1
			5404_at	YFL026W	STE2
			5770_at	YEL064C	AVT2
			5816_at	YEL066W	HPA3
			5944_at	YDR520C	YDR520C
			6253_at	YDR242W	AMD2
			6354_at	YDR119W	YDR119W
			6369_at	YDR090C	YDR090C
			6441_at	YDR027C	VPS54
			6541_at	YDL057W	YDL057W
			6714_at	YDL239C	ADY3
			6816_at	YCR075C	ERS1
			7145_at	YBR235W	YBR235W
			7219_at	YBR128C	ATG14
			7311_at	YBR043C	QDR3
			7404_at	YBL048W	YBL048W
			7546_at	YPR194C	OPT2
			7991_at	YPL213W	LEA1
			8037_at	YPL258C	THI21
			8193_at	YOR349W	CIN1
			8273_at	YOR296W	YOR296W
			8533_at	YOR015W	YOR015W
			8564_at	YOR003W	YSP3
			8573_at	YOL034W	SMC5
			8588_at	YOL019W	YOL019W
			8661_at	YOL128C	YGK3
			8681_at	YOL107W	YOL107W
			8976_at	YNL101W	AVT4
			8993_at	YNL129W	NRK1
			9026_at	YNL142W	MEP2
			9348_at	YMR297W	PRC1
			9466_at	YMR155W	YMR155W
			9483_at	YMR170C	ALD2
			9518_at	YMR119W-A	ASI1
			9729_at	YML070W	DAK1
			9738_at	YML104C	MDM1
			9975_at	YLR351C	NIT3
			9977_at	YLR353W	BUD8

## Sheet: Module3
Module3
211 genes
Experiment	Discretized expression pattern		Affy_ID	Systematic Name	Gene Name		Overview		TF	Genes in this module bound by the TF
ClimAer	0		10026_at	YLR311C	YLR311C		TF's:		Hap1p	10183_at	YLR153C	ACS2
NlimAer	0		10111_at	YLR219W	MSC3		Hap1p		P-value:	10184_at	YLR154C	RNH203
PlimAer	0		10126_at	YLR191W	PEX13				3.8702e-06	10897_at	YJR104C	SOD1
SlimAer	0		10148_at	YLR168C	YLR168C				Frequency of occurence:	4518_at	YHR001W-A	QCR10
ClimAna	0		10183_at	YLR153C	ACS2				12 of 73	5188_at	YGL191W	COX13
NlimAna	0		10184_at	YLR154C	RNH203					6647_at	YDL173W	YDL173W
PlimAna	0		10188_at	YLR163C	MAS1					7329_at	YBR016W	YBR016W
SlimAna	0		10313_at	YLR017W	MEU1					7407_at	YBL045C	COR1
Oxygen	1		10328_at	YLL015W	BPT1					8493_at	YOR065W	CYT1
			10342_at	YLL001W	DNM1					8580_at	YOL027C	MDM38
			10366_i_at	YLL020C	KNS1					9586_at	YMR056C	AAC1
			10368_s_at	YLL020C	KNS1					9759_at	YML126C	ERG13
			10378_at	YLL052C	AQY2
			10466_at	YKR087C	OMA1
			10518_at	YKR046C	PET10
			10533_at	YKR016W	YKR016W
			10635_at	YKL061W	YKL061W
			10675_at	YKL109W	HAP4
			10688_at	YKL097W-A	CWP2
			10708_at	YKL121W	YKL121W
			10723_at	YKL150W	MCR1
			10892_at	YJR144W	MGM101
			10897_at	YJR104C	SOD1
			10923_at	YJR084W	CSN12
			10959_at	YJR075W	HOC1
			10961_at	YJR077C	MIR1
			11002_at	YJR024C	YJR024C
			11004_at	YJR030C	YJR030C
			11135_at	YJL112W	MDV1
			11147_at	YJL146W	IDS2
			11336_at	YAL030W	SNC1
			11352_at	YAL015C	NTG1
			11358_at	YAL051W	OAF1
			11359_at	YAL049C	YAL049C
			11387_at	YAL061W	YAL061W
			4120_at	YIL007C	NAS2
			4129_at	YIL042C	YIL042C
			4130_at	YIL041W	YIL041W
			4131_at	YIL040W	APQ12
			4167_at	YIL050W	PCL7
			4191_at	YIL073C	SPO22
			4316_at	YHR202W	YHR202W
			4338_at	YHR178W	STB5
			4343_at	YHR183W	GND1
			4369_at	YHR164C	DNA2
			4426_at	YHR090C	YNG2
			4462_at	YHR080C	YHR080C
			4484_s_at	YHR054C	RSC30
			4485_at	YHR057C	CPR2
			4518_at	YHR001W-A	QCR10
			4526_at	YHR008C	SOD2
			4542_at	YHL020C	OPI1
			4755_at	YGR235C	YGR235C
			4768_at	YGR248W	SOL4
			4771_at	YGR251W	YGR251W
			4786_at	YGR220C	MRPL9
			4849_at	YGR149W	YGR149W
			4875_at	YGR130C	YGR130C
			4902_at	YGR112W	SHY1
			4954_at	YGR073C	YGR073C
			4978_at	YGR052W	YGR052W
			5017_at	YGR001C	YGR001C
			5018_at	YGR001C	YGR001C
			5050_at	YGL057C	YGL057C
			5071_at	YGL080W	YGL080W
			5096_at	YGL101W	YGL101W
			5135_at	YGL107C	RMD9
			5150_at	YGL139W	YGL139W
			5175_at	YGL160W	YGL160W
			5188_at	YGL191W	COX13
			5237_at	YGL232W	TAN1
			5241_at	YGL228W	SHE10
			5299_at	YFR045W	YFR045W
			5583_at	YER143W	DDI1
			5632_at	YER101C	AST2
			5652_at	YER079W	YER079W
			5725_at	YEL020C	YEL020C
			5936_at	YDR512C	EMI1
			5963_at	YDR494W	RSM28
			5973_at	YDR504C	SPG3
			5999_at	YDR485C	VPS72
			6000_at	YDR486C	VPS60
			6067_at	YDR416W	SYF1
			6138_at	YDR352W	YDR352W
			6168_at	YDR294C	DPL1
			6190_at	YDR270W	CCC2
			6192_at	YDR272W	GLO2
			6202_at	YDR282C	YDR282C
			6209_at	YDR244W	PEX5
			6287_at	YDR185C	YDR185C
			6312_at	YDR166C	SEC5
			6313_at	YDR167W	TAF10
			6324_g_at	YDR133C	YDR133C
			6384_at	YDR104C	SPO71
			6397_at	YDR073W	SNF11
			6399_at	YDR075W	PPH3
			6403_at	YDR079W	PET100
			6445_at	YDR031W	YDR031W
			6464_at	YDR003W	RCR2
			6502_at	YDL005C	MED2
			6544_at	YDL054C	MCH1
			6555_at	YDL086W	YDL086W
			6601_at	YDL129W	YDL129W
			6631_at	YDL144C	YDL144C
			6647_at	YDL173W	YDL173W
			6654_at	YDL166C	FAP7
			6709_i_at	YDL247W	MPH2
			6759_at	YCL057c-a	YCL057c-a
			6760_g_at	YCL057c-a	YCL057c-a
			6803_at	YCR062W	YCR062W
			6821_at	YCR082W	YCR082W
			6899_at	YCL033C	YCL033C
			7062_at	YBR289W	SNF5
			7082_at	YBR262C	YBR262C
			7107_at	YBR242W	YBR242W
			7163_at	YBR207W	FTH1
			7167_at	YBR211C	AME1
			7175_at	YBR173C	UMP1
			7268_at	YBR090C-A	NHP6B
			7276_at	YBR095C	YBR095C
			7282_at	YBR101C	FES1
			7314_at	YBR046C	ZTA1
			7329_at	YBR016W	YBR016W
			7365_at	YBR005W	RCR1
			7385_at	YBL022C	PIM1
			7388_at	YBL019W	APN2
			7398_at	YBL054W	YBL054W
			7402_at	YBL050W	SEC17
			7407_at	YBL045C	COR1
			7452_at	YBL089W	AVT5
			7455_at	YBL086C	YBL086C
			7540_at	YPR188C	MLC2
			7598_at	YPR155C	NCA2
			7611_at	YPR125W	YPR125W
			7614_at	YPR128C	ANT1
			7628_at	YPR140W	TAZ1
			7643_at	YPR111W	DBF20
			7667_at	YPR091C	YPR091C
			7681_at	YPR061C	JID1
			7685_at	YPR065W	ROX1
			7714_at	YPR049C	ATG11
			7727_at	YPR020W	ATP20
			7786_at	YPL012W	RRP12
			7797_at	YPL046C	ELC1
			7815_at	YPL074W	YTA6
			7863_at	YPL117C	IDI1
			7871_at	YPL109C	YPL109C
			7873_at	YPL107W	YPL107W
			7890_at	YPL135W	ISU1
			7898_at	YPL127C	HHO1
			7926_at	YPL188W	POS5
			7937_at	YPL178W	CBC2
			7942_at	YPL173W	MRPL40
			7975_at	YPL229W	YPL229W
			7982_at	YPL222W	YPL222W
			8033_at	YPL262W	FUM1
			8201_at	YOR357C	GRD19
			8257_at	YOR281C	PLP2
			8283_at	YOR262W	YOR262W
			8373_at	YOR171C	LCB4
			8382_at	YOR180C	DCI1
			8388_at	YOR186W	YOR186W
			8397_at	YOR150W	MRPL23
			8399_at	YOR152C	YOR152C
			8401_at	YOR154W	YOR154W
			8421_at	YOR129C	YOR129C
			8493_at	YOR065W	CYT1
			8550_at	YOL012C	HTZ1
			8575_at	YOL032W	YOL032W
			8580_at	YOL027C	MDM38
			8679_at	YOL109W	ZEO1
			8806_at	YNR048W	YNR048W
			8849_at	YNR001C	CIT1
			8894_at	YNL048W	ALG11
			8902_at	YNL039W	BDP1
			8961_at	YNL115C	YNL115C
			8989_at	YNL133C	FYV6
			9021_at	YNL147W	LSM7
			9040_at	YNL173C	MDG1
			9078_at	YNL225C	CNM67
			9111_at	YNL237W	YTP1
			9120_at	YNL274C	YNL274C
			9129_at	YNL265C	IST1
			9173_at	YNL311C	YNL311C
			9308_at	YMR302C	PRP12
			9309_at	YMR303C	ADH2
			9319_at	YMR311C	GLC8
			9332_at	YMR283C	RIT1
			9342_at	YMR292W	GOT1
			9409_at	YMR226C	YMR226C
			9492_at	YMR138W	CIN4
			9511_at	YMR115W	YMR115W
			9540_at	YMR098C	YMR098C
			9557_at	YMR072W	ABF2
			9560_at	YMR075W	YMR075W
			9586_at	YMR056C	AAC1
			9603_at	YMR026C	PEX12
			9624_at	YMR002W	YMR002W
			9625_at	YMR003W	YMR003W
			9627_at	YMR005W	TAF4
			9654_at	YML011C	YML011C
			9712_at	YML087C	YML087C
			9723_at	YML076C	WAR1
			9724_at	YML075C	HMG1
			9751_at	YML094W	GIM5
			9759_at	YML126C	ERG13
			9764_at	YML121W	GTR1
			9886_at	YLR438C-A	LSM3
			9899_at	YLR408C	YLR408C
			9911_at	YLR420W	URA4
			9922_at	YLR387C	REH1

## Sheet: Module4
Module4
70 genes
Experiment	Discretized expression pattern		Affy_ID	Systematic Name	Gene Name		Overview		TF	Genes in this module bound by the TF				TF-pair	Genes in this module bound by both TF's				KEGG_pathway	Genes in this module with this KEGG pathway				MIPS category	Genes in this module with this MIPS category				GO_leaf category	Genes in this module with this GO category				GO_complete category	Genes in this module with this GO category
ClimAer	0		10210_at	YLR136C	TIS11		TF's:		Cbf1p	10256_at	YLR092W	SUL2		Met32-Cbf1	10256_at	YLR092W	SUL2		Glycine, serine and threonine metabolism	10887_at	YJR139C	HOM6		METABOLISM	10256_at	YLR092W	SUL2		methionine metabolism	10494_at	YKR069W	MET1		sulfur metabolism	10373_at	YLL057C	JLP1
NlimAer	0		10256_at	YLR092W	SUL2		Cbf1p		P-value:	10374_at	YLL056C	YLL056C		P-value:	11032_at	YJR010W	MET3		P-value:	11355_at	YAL012W	CYS3		P-value:	10373_at	YLL057C	JLP1		GO:0006555	10563_at	YKL001C	MET14		GO:0006790	10414_at	YLL062C	MHT1
PlimAer	0		10373_at	YLL057C	JLP1		Met32p		6.3293e-10	10885_at	YJR137C	ECM17		3.3152e-08	11097_at	YJL060W	BNA3		8.5237e-05	4190_at	YIL074C	SER33		5.5624e-06	10414_at	YLL062C	MHT1		P-value:	10887_at	YJR139C	HOM6		P-value:	10416_at	YLL060C	GTT2
SlimAer	1		10374_at	YLL056C	YLL056C		Yap7p		Frequency of occurence:	11032_at	YJR010W	MET3		Frequency of occurence:	11355_at	YAL012W	CYS3		Frequency of occurence:	4856_at	YGR155W	CYS4		Frequency of occurence:	10416_at	YLL060C	GTT2		5.46e-07	11032_at	YJR010W	MET3		5.3112e-23	10418_at	YLL058W	YLL058W
ClimAna	0		10414_at	YLL062C	MHT1				16 of 212	11097_at	YJL060W	BNA3		5 of 10	9162_at	YNL277W	MET2		5 of 42	5424_at	YFL056C	AAD6		34 of 1526	10418_at	YLL058W	YLL058W		Frequency of occurence:	7565_at	YPR167C	MET16		Frequency of occurence:	10494_at	YKR069W	MET1
NlimAna	0		10415_at	YLL061W	MMP1		TFpairs:			11146_at	YJL101C	GSH1													10494_at	YKR069W	MET1		5 of 16					18 of 55	10563_at	YKL001C	MET14
PlimAna	0		10416_at	YLL060C	GTT2		Met32-Cbf1			11355_at	YAL012W	CYS3													10563_at	YKL001C	MET14								10885_at	YJR137C	ECM17
SlimAna	1		10418_at	YLL058W	YLL058W		Yap7-Yap1			4098_at	YIR017C	MET28		Yap7-Yap1	10416_at	YLL060C	GTT2		Selenoamino acid metabolism	10563_at	YKL001C	MET14			10728_at	YKL145W	RPT1								10887_at	YJR139C	HOM6
Oxygen	0		10494_at	YKR069W	MET1					4190_at	YIL074C	SER33		P-value:	10418_at	YLL058W	YLL058W		P-value:	11032_at	YJR010W	MET3			10885_at	YJR137C	ECM17								11032_at	YJR010W	MET3
			10563_at	YKL001C	MET14		KEGG_pathways:			4856_at	YGR155W	CYS4		3.4521e-05	11146_at	YJL101C	GSH1		1.8731e-06	11355_at	YAL012W	CYS3			10887_at	YJR139C	HOM6								11146_at	YJL101C	GSH1
			10689_at	YKL096W	CWP1		Glycine, serine and threonine metabolism			5327_at	YFR030W	MET10		Frequency of occurence:	5424_at	YFL056C	AAD6		Frequency of occurence:	4856_at	YGR155W	CYS4			11032_at	YJR010W	MET3								11260_at	YJL212C	OPT1
			10728_at	YKL145W	RPT1		Selenoamino acid metabolism			7999_at	YPL250C	ICY2		5 of 35	5425_at	YFL055W	AGP3		5 of 20	5327_at	YFR030W	MET10			11097_at	YJL060W	BNA3								11355_at	YAL012W	CYS3
			10885_at	YJR137C	ECM17		Sulfur metabolism			8937_at	YNL095C	YNL095C													11146_at	YJL101C	GSH1								4098_at	YIR017C	MET28
			10887_at	YJR139C	HOM6					9162_at	YNL277W	MET2													11260_at	YJL212C	OPT1								4856_at	YGR155W	CYS4
			11032_at	YJR010W	MET3		MIPS_categories:			9307_at	YMR301C	ATM1							Sulfur metabolism	10563_at	YKL001C	MET14			11355_at	YAL012W	CYS3								5327_at	YFR030W	MET10
			11097_at	YJL060W	BNA3		METABOLISM			9646_at	YML018C	YML018C							P-value:	11032_at	YJR010W	MET3			4098_at	YIR017C	MET28								7169_at	YBR213W	MET8
			11146_at	YJL101C	GSH1		amino acid metabolism												1.0243e-07	5327_at	YFR030W	MET10			4125_at	YIL046W	MET30								7565_at	YPR167C	MET16
			11260_at	YJL212C	OPT1		metabolism of the aspartate family												Frequency of occurence:	7565_at	YPR167C	MET16			4190_at	YIL074C	SER33								9162_at	YNL277W	MET2
			11355_at	YAL012W	CYS3		metabolism of methionine		Met32p	10256_at	YLR092W	SUL2							5 of 12	9162_at	YNL277W	MET2			4336_at	YHR176W	FMO1
			4098_at	YIR017C	MET28		biosynthesis of methionine		P-value:	10563_at	YKL001C	MET14													4572_at	YHL036W	MUP3
			4125_at	YIL046W	MET30		metabolism of the cysteine - aromatic group		3.9287e-11	11032_at	YJR010W	MET3													4856_at	YGR155W	CYS4							sulfur amino acid metabolism	10414_at	YLL062C	MHT1
			4190_at	YIL074C	SER33		metabolism of cysteine		Frequency of occurence:	11097_at	YJL060W	BNA3													5327_at	YFR030W	MET10							GO:0000096	10494_at	YKR069W	MET1
			4224_at	YIL132C	CSM2		nitrogen and sulfur metabolism		8 of 22	11355_at	YAL012W	CYS3													5424_at	YFL056C	AAD6							P-value:	10563_at	YKL001C	MET14
			4285_at	YIL166C	YIL166C		nitrogen and sulfur utilization			5812_at	YEL072W	RMD6													6607_at	YDL124W	YDL124W							9.8072e-13	10887_at	YJR139C	HOM6
			4336_at	YHR176W	FMO1		complex cofactor/cosubstrate binding			7169_at	YBR213W	MET8													7066_at	YBR293W	VBA2							Frequency of occurence:	11032_at	YJR010W	MET3
			4452_at	YHR071W	PCL5		NAD/NADP binding			9162_at	YNL277W	MET2													7067_at	YBR294W	SUL1							10 of 33	11355_at	YAL012W	CYS3
			4501_at	YHR027C	RPN1																				7169_at	YBR213W	MET8								4098_at	YIR017C	MET28
			4568_at	YHL040C	ARN1		GO_leafs:																		7565_at	YPR167C	MET16								4856_at	YGR155W	CYS4
			4572_at	YHL036W	MUP3		methionine metabolism		Yap7p	10416_at	YLL060C	GTT2													7791_at	YPL052W	OAZ1								7565_at	YPR167C	MET16
			4852_s_at	YGR151C	RSR1				P-value:	10418_at	YLL058W	YLL058W													8555_at	YOL007C	YOL007C								9162_at	YNL277W	MET2
			4856_at	YGR155W	CYS4		GO_complete:		4.9633e-05	11146_at	YJL101C	GSH1													8717_at	YOL164W	YOL164W
			5115_at	YGL127C	SOH1		sulfur metabolism		Frequency of occurence:	11355_at	YAL012W	CYS3													9138_at	YNL256W	FOL1
			5327_at	YFR030W	MET10		sulfur amino acid metabolism		9 of 158	5424_at	YFL056C	AAD6													9162_at	YNL277W	MET2							organic acid metabolism	10414_at	YLL062C	MHT1
			5336_at	YFR037C	RSC8		organic acid metabolism			5425_at	YFL055W	AGP3													9307_at	YMR301C	ATM1							GO:0006082	10494_at	YKR069W	MET1
			5338_at	YFR039C	YFR039C		amino acid and derivative metabolism			6607_at	YDL124W	YDL124W																						P-value:	10563_at	YKL001C	MET14
			5422_s_at	YFL067W	YFL067W		amino acid metabolism			7565_at	YPR167C	MET16																						1.4838e-05	10885_at	YJR137C	ECM17
			5424_at	YFL056C	AAD6		methionine metabolism			9134_at	YNL260C	YNL260C												amino acid metabolism	10256_at	YLR092W	SUL2							Frequency of occurence:	10887_at	YJR139C	HOM6
			5425_at	YFL055W	AGP3		nitrogen compound metabolism																	P-value:	10414_at	YLL062C	MHT1							13 of 295	11032_at	YJR010W	MET3
			5812_at	YEL072W	RMD6		aspartate family amino acid metabolism																	3.216e-16	10418_at	YLL058W	YLL058W								11355_at	YAL012W	CYS3
			5951_at	YDR527W	RBA50		amine metabolism																	Frequency of occurence:	10494_at	YKR069W	MET1								4098_at	YIR017C	MET28
			6219_at	YDR254W	CHL4		carboxylic acid metabolism																	23 of 244	10563_at	YKL001C	MET14								4190_at	YIL074C	SER33
			6342_at	YDR151C	CTH1		serine family amino acid metabolism																		10885_at	YJR137C	ECM17								4856_at	YGR155W	CYS4
			6378_at	YDR098C	GRX3		sulfur compound biosynthesis																		10887_at	YJR139C	HOM6								7565_at	YPR167C	MET16
			6607_at	YDL124W	YDL124W																				11032_at	YJR010W	MET3								9138_at	YNL256W	FOL1
			7065_at	YBR292C	YBR292C																				11097_at	YJL060W	BNA3								9162_at	YNL277W	MET2
			7066_at	YBR293W	VBA2																				11355_at	YAL012W	CYS3
			7067_at	YBR294W	SUL1																				4098_at	YIR017C	MET28
			7169_at	YBR213W	MET8																				4125_at	YIL046W	MET30							amino acid and derivative metabolism	10414_at	YLL062C	MHT1
			7565_at	YPR167C	MET16																				4190_at	YIL074C	SER33							GO:0006519	10494_at	YKR069W	MET1
			7791_at	YPL052W	OAZ1																				4572_at	YHL036W	MUP3							P-value:	10563_at	YKL001C	MET14
			7999_at	YPL250C	ICY2																				4856_at	YGR155W	CYS4							1.0598e-06	10885_at	YJR137C	ECM17
			8021_at	YPL274W	SAM3																				5327_at	YFR030W	MET10							Frequency of occurence:	10887_at	YJR139C	HOM6
			8161_at	YOR362C	PRE10																				5424_at	YFL056C	AAD6							12 of 195	11032_at	YJR010W	MET3
			8442_g_at	YOR104W	PIN2																				7066_at	YBR293W	VBA2								11355_at	YAL012W	CYS3
			8486_at	YOR058C	ASE1																				7067_at	YBR294W	SUL1								4098_at	YIR017C	MET28
			8553_at	YOL009C	MDM12																				7169_at	YBR213W	MET8								4190_at	YIL074C	SER33
			8555_at	YOL007C	YOL007C																				7565_at	YPR167C	MET16								4856_at	YGR155W	CYS4
			8717_at	YOL164W	YOL164W																				7791_at	YPL052W	OAZ1								7565_at	YPR167C	MET16
			8718_at	YOL163W	YOL163W																				9162_at	YNL277W	MET2								9162_at	YNL277W	MET2
			8719_at	YOL162W	YOL162W
			8723_at	YOL158C	ENB1
			8937_at	YNL095C	YNL095C																			metabolism of the aspartate family	10414_at	YLL062C	MHT1							amino acid metabolism	10414_at	YLL062C	MHT1
			9068_at	YNL191W	YNL191W																			P-value:	10494_at	YKR069W	MET1							GO:0006520	10494_at	YKR069W	MET1
			9118_at	YNL276C	YNL276C																			2.3813e-12	10563_at	YKL001C	MET14							P-value:	10563_at	YKL001C	MET14
			9134_at	YNL260C	YNL260C																			Frequency of occurence:	10885_at	YJR137C	ECM17							4.216e-07	10885_at	YJR137C	ECM17
			9138_at	YNL256W	FOL1																			12 of 64	10887_at	YJR139C	HOM6							Frequency of occurence:	10887_at	YJR139C	HOM6
			9162_at	YNL277W	MET2																				11032_at	YJR010W	MET3							12 of 179	11032_at	YJR010W	MET3
			9307_at	YMR301C	ATM1																				11355_at	YAL012W	CYS3								11355_at	YAL012W	CYS3
			9646_at	YML018C	YML018C																				4856_at	YGR155W	CYS4								4098_at	YIR017C	MET28
			9675_at	YML034W	SRC1																				5327_at	YFR030W	MET10								4190_at	YIL074C	SER33
																									7066_at	YBR293W	VBA2								4856_at	YGR155W	CYS4
																									7565_at	YPR167C	MET16								7565_at	YPR167C	MET16
																									9162_at	YNL277W	MET2								9162_at	YNL277W	MET2
																								metabolism of methionine	10414_at	YLL062C	MHT1							methionine metabolism	10494_at	YKR069W	MET1
																								P-value:	10494_at	YKR069W	MET1							GO:0006555	10563_at	YKL001C	MET14
																								5.9013e-14	10563_at	YKL001C	MET14							P-value:	10887_at	YJR139C	HOM6
																								Frequency of occurence:	10885_at	YJR137C	ECM17							1.2195e-07	11032_at	YJR010W	MET3
																								11 of 36	10887_at	YJR139C	HOM6							Frequency of occurence:	7565_at	YPR167C	MET16
																									11032_at	YJR010W	MET3							6 of 23	9162_at	YNL277W	MET2
																									11355_at	YAL012W	CYS3
																									4856_at	YGR155W	CYS4
																									5327_at	YFR030W	MET10							nitrogen compound metabolism	10414_at	YLL062C	MHT1
																									7565_at	YPR167C	MET16							GO:0006807	10494_at	YKR069W	MET1
																									9162_at	YNL277W	MET2							P-value:	10563_at	YKL001C	MET14
																																		6.8577e-06	10885_at	YJR137C	ECM17
																																		Frequency of occurence:	10887_at	YJR139C	HOM6
																								biosynthesis of methionine	10563_at	YKL001C	MET14							12 of 233	11032_at	YJR010W	MET3
																								P-value:	10885_at	YJR137C	ECM17								11355_at	YAL012W	CYS3
																								3.9211e-09	11355_at	YAL012W	CYS3								4098_at	YIR017C	MET28
																								Frequency of occurence:	4856_at	YGR155W	CYS4								4190_at	YIL074C	SER33
																								6 of 14	5327_at	YFR030W	MET10								4856_at	YGR155W	CYS4
																									9162_at	YNL277W	MET2								7565_at	YPR167C	MET16
																																			9162_at	YNL277W	MET2
																								metabolism of the cysteine - aromatic group	10414_at	YLL062C	MHT1
																								P-value:	10418_at	YLL058W	YLL058W							aspartate family amino acid metabolism	10494_at	YKR069W	MET1
																								1.1632e-08	10887_at	YJR139C	HOM6							GO:0009066	10563_at	YKL001C	MET14
																								Frequency of occurence:	11097_at	YJL060W	BNA3							P-value:	10887_at	YJR139C	HOM6
																								10 of 80	11355_at	YAL012W	CYS3							6.1977e-06	11032_at	YJR010W	MET3
																									4190_at	YIL074C	SER33							Frequency of occurence:	7565_at	YPR167C	MET16
																									4856_at	YGR155W	CYS4							6 of 43	9162_at	YNL277W	MET2
																									5424_at	YFL056C	AAD6
																									7066_at	YBR293W	VBA2
																									9162_at	YNL277W	MET2							amine metabolism	10414_at	YLL062C	MHT1
																																		GO:0009308	10494_at	YKR069W	MET1
																																		P-value:	10563_at	YKL001C	MET14
																								metabolism of cysteine	10414_at	YLL062C	MHT1							2.9766e-06	10885_at	YJR137C	ECM17
																								P-value:	10418_at	YLL058W	YLL058W							Frequency of occurence:	10887_at	YJR139C	HOM6
																								8.8041e-06	11355_at	YAL012W	CYS3							12 of 215	11032_at	YJR010W	MET3
																								Frequency of occurence:	4856_at	YGR155W	CYS4								11355_at	YAL012W	CYS3
																								4 of 13											4098_at	YIR017C	MET28
																																			4190_at	YIL074C	SER33
																																			4856_at	YGR155W	CYS4
																								nitrogen and sulfur metabolism	10373_at	YLL057C	JLP1								7565_at	YPR167C	MET16
																								P-value:	10418_at	YLL058W	YLL058W								9162_at	YNL277W	MET2
																								8.243e-13	10494_at	YKR069W	MET1
																								Frequency of occurence:	10563_at	YKL001C	MET14
																								14 of 94	10885_at	YJR137C	ECM17							carboxylic acid metabolism	10414_at	YLL062C	MHT1
																									11032_at	YJR010W	MET3							GO:0019752	10494_at	YKR069W	MET1
																									11097_at	YJL060W	BNA3							P-value:	10563_at	YKL001C	MET14
																									11260_at	YJL212C	OPT1							1.4838e-05	10885_at	YJR137C	ECM17
																									4098_at	YIR017C	MET28							Frequency of occurence:	10887_at	YJR139C	HOM6
																									4336_at	YHR176W	FMO1							13 of 295	11032_at	YJR010W	MET3
																									5327_at	YFR030W	MET10								11355_at	YAL012W	CYS3
																									7169_at	YBR213W	MET8								4098_at	YIR017C	MET28
																									7565_at	YPR167C	MET16								4190_at	YIL074C	SER33
																									8717_at	YOL164W	YOL164W								4856_at	YGR155W	CYS4
																																			7565_at	YPR167C	MET16
																																			9138_at	YNL256W	FOL1
																								nitrogen and sulfur utilization	10494_at	YKR069W	MET1								9162_at	YNL277W	MET2
																								P-value:	10563_at	YKL001C	MET14
																								6.8042e-09	10885_at	YJR137C	ECM17
																								Frequency of occurence:	11032_at	YJR010W	MET3							serine family amino acid metabolism	10887_at	YJR139C	HOM6
																								9 of 56	11097_at	YJL060W	BNA3							GO:0009069	11355_at	YAL012W	CYS3
																									4336_at	YHR176W	FMO1							P-value:	4190_at	YIL074C	SER33
																									5327_at	YFR030W	MET10							2.4376e-06	4856_at	YGR155W	CYS4
																									7169_at	YBR213W	MET8							Frequency of occurence:	9162_at	YNL277W	MET2
																									7565_at	YPR167C	MET16							5 of 21
																								complex cofactor/cosubstrate binding	10885_at	YJR137C	ECM17							sulfur compound biosynthesis	11146_at	YJL101C	GSH1
																								P-value:	4190_at	YIL074C	SER33							GO:0044272	4098_at	YIR017C	MET28
																								3.6157e-05	4336_at	YHR176W	FMO1							P-value:	4856_at	YGR155W	CYS4
																								Frequency of occurence:	5327_at	YFR030W	MET10							1.6531e-05	9162_at	YNL277W	MET2
																								6 of 58	6607_at	YDL124W	YDL124W							Frequency of occurence:
																									7169_at	YBR213W	MET8							4 of 15
																								NAD/NADP binding	10885_at	YJR137C	ECM17
																								P-value:	4190_at	YIL074C	SER33
																								3.975e-05	5327_at	YFR030W	MET10
																								Frequency of occurence:	6607_at	YDL124W	YDL124W
																								5 of 36	7169_at	YBR213W	MET8

## Sheet: Module5
Module5
44 genes
Experiment	Discretized expression pattern		Affy_ID	Systematic Name	Gene Name		Overview		TF	Genes in this module bound by the TF				TF-pair	Genes in this module bound by both TF's				GO_leaf category	Genes in this module with this GO category				GO_complete category	Genes in this module with this GO category
ClimAer	0		10310_at	YLR014C	PPR1		TF's:		Pho4p	11132_at	YJL117W	PHO86		Pho4-Cbf1	11132_at	YJL117W	PHO86		phosphate transport	11132_at	YJL117W	PHO86		anion transport	11132_at	YJL117W	PHO86
NlimAer	0		10700_at	YKL128C	PMU1		Pho4p		P-value:	4385_at	YHR136C	SPL2		P-value:	4385_at	YHR136C	SPL2		GO:0006817	7069_at	YBR296C	PHO89		GO:0006820	6793_at	YCR098C	GIT1
PlimAer	1		11101_at	YJL056C	ZAP1				8.0346e-10	6201_at	YDR281C	PHM6		9.4138e-09	7779_at	YPL019C	VTC3		P-value:	9762_at	YML123C	PHO84		P-value:	7069_at	YBR296C	PHO89
SlimAer	0		11130_at	YJL119C	YJL119C		TFpairs:		Frequency of occurence:	6793_at	YCR098C	GIT1		Frequency of occurence:	8410_at	YOR163W	DDP1		3.5465e-05					4.3799e-06	9762_at	YML123C	PHO84
ClimAna	0		11132_at	YJL117W	PHO86		Pho4-Cbf1		8 of 48	7069_at	YBR296C	PHO89		5 of 12	9762_at	YML123C	PHO84		Frequency of occurence:					Frequency of occurence:
NlimAna	0		11385_s_at	YAL063C	FLO5					7779_at	YPL019C	VTC3							3 of 10					4 of 17
PlimAna	1		3938_at	YBL069W	AST1		GO_leafs:			8410_at	YOR163W	DDP1
SlimAna	0		4385_at	YHR136C	SPL2		phosphate transport			9762_at	YML123C	PHO84
Oxygen	0		4475_at	YHR046C	INM1
			4517_at	YHR001W	OSH7		GO_complete:
			4753_at	YGR233C	PHO81		anion transport
			4915_at	YGR079W	YGR079W
			5246_at	YGL224C	SDT1
			5535_at	YER186C	YER186C
			5633_at	YER062C	HOR2
			5692_at	YER037W	PHM8
			6051_at	YDR400W	URH1
			6201_at	YDR281C	PHM6
			6466_at	YDR005C	MAF1
			6478_at	YDR017C	KCS1
			6591_at	YDL095W	PMT1
			6793_at	YCR098C	GIT1
			6894_at	YCL038C	ATG22
			6896_at	YCL036W	GFD2
			7036_s_at	YBL069W	AST1
			7069_at	YBR296C	PHO89
			7273_at	YBR092C	PHO3
			7275_at	YBR094W	YBR094W
			7427_at	YBL070C	YBL070C
			7428_at	YBL068W	PRS4
			7547_at	YPR195C	YPR195C
			7779_at	YPL019C	VTC3
			7870_at	YPL110C	YPL110C
			8187_at	YOR343C	YOR343C
			8191_at	YOR347C	PYK2
			8410_at	YOR163W	DDP1
			8551_at	YOL011W	PLB3
			8704_at	YOL130W	ALR1
			9079_at	YNL224C	YNL224C
			9086_at	YNL217W	YNL217W
			9438_at	YMR211W	DML1
			9711_at	YML088W	UFO1
			9762_at	YML123C	PHO84
			9901_at	YLR410W	VIP1

## Sheet: Module6
Module6
15 genes
Experiment	Discretized expression pattern		Affy_ID	Systematic Name	Gene Name		Overview		TF	Genes in this module bound by the TF
ClimAer	0		10375_at	YLL055W	YLL055W		TF's:		Met32p	4936_at	YGR055W	MUP1
NlimAer	0		10612_at	YKL040C	NFU1		Met32p		P-value:	5196_at	YGL184C	STR3
PlimAer	0		4855_at	YGR154C	YGR154C				1.5746e-05	6539_at	YDL059C	RAD59
SlimAer	1		4923_at	YGR087C	PDC6				Frequency of occurence:
ClimAna	0		4924_at	YGR088W	CTT1				3 of 22
NlimAna	0		4936_at	YGR055W	MUP1
PlimAna	0		5059_at	YGL048C	RPT6
SlimAna	1		5196_at	YGL184C	STR3
Oxygen	1		6091_at	YDR394W	RPT3
			6218_at	YDR253C	MET32
			6539_at	YDL059C	RAD59
			7457_at	YBL084C	CDC27
			8206_at	YOR316C	COT1
			9631_at	YMR009W	YMR009W
			9943_at	YLR364W	YLR364W

## Sheet: Module7
Module7
169 genes
Experiment	Discretized expression pattern		Affy_ID	Systematic Name	Gene Name		Overview		TF	Genes in this module bound by the TF				KEGG_pathway	Genes in this module with this KEGG pathway				MIPS category	Genes in this module with this MIPS category				GO_leaf category	Genes in this module with this GO category				GO_complete category	Genes in this module with this GO category
ClimAer	1		10010_at	YLR295C	ATP14		TF's:		Hap4p	10010_at	YLR295C	ATP14		Oxidative phosphorylation	10010_at	YLR295C	ATP14		ENERGY	10010_at	YLR295C	ATP14		protein biosynthesis	10464_at	YKR085C	MRPL20		biosynthesis	10010_at	YLR295C	ATP14
NlimAer	0		10142_at	YLR204W	QRI5		Hap4p		P-value:	10591_at	YKL016C	ATP7		P-value:	10334_at	YLL009C	COX17		P-value:	10334_at	YLL009C	COX17		GO:0006412	10561_at	YKL003C	MRP17		GO:0009058	10464_at	YKR085C	MRPL20
PlimAer	0		10319_at	YLR023C	IZH3				1.1555e-07	4481_at	YHR051W	COX6		2.721e-12	10390_at	YLL041C	SDH2		8.7522e-18	10390_at	YLL041C	SDH2		P-value:	10569_at	YKR006C	MRPL13		P-value:	10561_at	YKL003C	MRP17
SlimAer	0		10334_at	YLL009C	COX17		KEGG_pathways:		Frequency of occurence:	4838_at	YGR183C	QCR9		Frequency of occurence:	10591_at	YKL016C	ATP7		Frequency of occurence:	10478_at	YKR097W	PCK1		7.0157e-08	10735_at	YKL138C	MRPL31		2.0175e-06	10569_at	YKR006C	MRPL13
ClimAna	1		10389_at	YLL042C	ATG10		Oxidative phosphorylation		11 of 54	5766_at	YEL024W	RIP1		16 of 62	10725_at	YKL148C	SDH1		43 of 360	10591_at	YKL016C	ATP7		Frequency of occurence:	10752_at	YKL167C	MRP49		Frequency of occurence:	10591_at	YKL016C	ATP7
NlimAna	0		10390_at	YLL041C	SDH2					5953_at	YDR529C	QCR7			4481_at	YHR051W	COX6			10725_at	YKL148C	SDH1		25 of 281	10933_at	YJR094W-A	RPL43B		46 of 875	10629_at	YKL067W	YNK1
PlimAna	0		10464_at	YKR085C	MRPL20		MIPS_categories:			6154_at	YDR322C-A	TIM11			4838_at	YGR183C	QCR9			11008_at	YJR034W	PET191			10940_at	YJR101W	RSM26			10735_at	YKL138C	MRPL31
SlimAna	0		10478_at	YKR097W	PCK1		ENERGY			6503_at	YDL004W	ATP16			5766_at	YEL024W	RIP1			11251_s_at	YJL221C	FSP2			11106_at	YJL096W	MRPL49			10752_at	YKL167C	MRP49
Oxygen	x		10561_at	YKL003C	MRP17		electron transport and membrane-associated energy conservation			8024_at	YPL271W	ATP15			5953_at	YDR529C	QCR7			11356_at	YAL054C	ACS1			11159_s_at	YJL136C	RPS21A			10858_s_at	YJR156C	THI12
			10569_at	YKR006C	MRPL13		respiration			9350_at	YMR256C	COX7			6279_at	YDR178W	SDH4			4241_at	YIL160C	POT1			4173_at	YIL093C	RSM25			10933_at	YJR094W-A	RPL43B
			10591_at	YKL016C	ATP7		aerobic respiration			9930_at	YLR395C	COX8			6503_at	YDL004W	ATP16			4409_at	YHR116W	COX23			4912_at	YGR076C	MRPL25			10940_at	YJR101W	RSM26
			10629_at	YKL067W	YNK1		energy conversion and regeneration								7893_at	YPL132W	COX11			4481_at	YHR051W	COX6			5303_at	YFR049W	YMR31			11106_at	YJL096W	MRPL49
			10643_at	YKL053C-A	MDM35		energy generation (e.g. ATP synthase)								8024_at	YPL271W	ATP15			4838_at	YGR183C	QCR9			5396_at	YFL034C-A	RPL22B			11159_s_at	YJL136C	RPS21A
			10725_at	YKL148C	SDH1		ribosome biogenesis								9291_at	YML081C-A	ATP18			5220_at	YGL205W	POX1			6350_at	YDR115W	YDR115W			4173_at	YIL093C	RSM25
			10735_at	YKL138C	MRPL31		ribosomal proteins								9350_at	YMR256C	COX7			5244_at	YGL226W	YGL226W			6560_at	YDL082W	RPL13B			4232_at	YIL124W	AYR1
			10748_at	YKL171W	YKL171W		transported compounds (substrates)								9930_at	YLR395C	COX8			5307_at	YFR053C	HXK1			7086_at	YBR268W	MRPL37			4716_at	YGR286C	BIO2
			10752_at	YKL167C	MRP49		electron / hydrogen transport													5766_at	YEL024W	RIP1			7630_at	YPR100W	MRPL51			4912_at	YGR076C	MRPL25
			10767_at	YKL195W	MIA40		mitochondrial transport													5935_at	YDR511W	ACN9			7931_at	YPL183W-A	YPL183W-A			5303_at	YFR049W	YMR31
			10795_at	YKL217W	JEN1		mitochondrion													5953_at	YDR529C	QCR7			8951_at	YNL081C	SWS2			5396_at	YFL034C-A	RPL22B
			10804_at	YKL208W	CBT1															6154_at	YDR322C-A	TIM11			9155_at	YNL284C	MRPL10			5715_at	YER015W	FAA2
			10858_s_at	YJR156C	THI12		GO_leafs:													6242_at	YDR231C	COX20			9335_at	YMR286W	MRPL33			5935_at	YDR511W	ACN9
			10933_at	YJR094W-A	RPL43B		protein biosynthesis													6279_at	YDR178W	SDH4			9407_at	YMR225C	MRPL44			6154_at	YDR322C-A	TIM11
			10940_at	YJR101W	RSM26		ATP synthesis coupled proton transport													6350_at	YDR115W	YDR115W			9469_at	YMR158W	MRPS8			6217_at	YDR252W	BTT1
			11008_at	YJR034W	PET191		aerobic respiration													6503_at	YDL004W	ATP16			9660_at	YML009C	MRPL39			6304_at	YDR158W	HOM2
			11106_at	YJL096W	MRPL49															6549_at	YDL049C	KNH1			9870_s_at	YLR312W-A	MRPL15			6350_at	YDR115W	YDR115W
			11143_at	YJL104W	PAM16		GO_complete:													6565_at	YDL078C	MDH3								6503_at	YDL004W	ATP16
			11159_s_at	YJL136C	RPS21A		biosynthesis													6598_at	YDL130W-A	STF1								6549_at	YDL049C	KNH1
			11177_at	YJL161W	YJL161W		cellular biosynthesis													6646_at	YDL174C	DLD1		ATP synthesis coupled proton transport	10010_at	YLR295C	ATP14			6560_at	YDL082W	RPL13B
			11200_at	YJL180C	ATP12		generation of precursor metabolites and energy													7072_s_at	YBR299W	MAL12		GO:0015986	10591_at	YKL016C	ATP7			6598_at	YDL130W-A	STF1
			11251_s_at	YJL221C	FSP2		oxidative phosphorylation													7186_at	YBR185C	MBA1		P-value:	6154_at	YDR322C-A	TIM11			6703_at	YDL205C	HEM3
			11255_at	YJL217W	YJL217W		coenzyme metabolism													7630_at	YPR100W	MRPL51		6.8518e-07	6503_at	YDL004W	ATP16			7086_at	YBR268W	MRPL37
			11340_at	YAL027W	YAL027W		nucleoside phosphate metabolism													7893_at	YPL132W	COX11		Frequency of occurence:	6598_at	YDL130W-A	STF1			7419_at	YBL033C	RIB1
			11356_at	YAL054C	ACS1		ATP biosynthesis													8024_at	YPL271W	ATP15		7 of 21	8024_at	YPL271W	ATP15			7630_at	YPR100W	MRPL51
			3937_g_at	SUC4	SUC2		phosphorus metabolism													8173_at	YOR374W	ALD4			9291_at	YML081C-A	ATP18			7931_at	YPL183W-A	YPL183W-A
			3945_at	YGR029W	ERV1		phosphate metabolism													8200_at	YOR356W	YOR356W								8024_at	YPL271W	ATP15
			3946_at	YGR029W	ERV1		hydrogen transport													8477_at	YOR095C	RKI1								8951_at	YNL081C	SWS2
			3949_i_at	YNL044W	YIP3		nucleotide metabolism													9057_at	YNL202W	SPS19		aerobic respiration	4409_at	YHR116W	COX23			9155_at	YNL284C	MRPL10
			4043_s_at	YIL162W	SUC2		nucleoside triphosphate metabolism													9291_at	YML081C-A	ATP18		GO:0009060	4481_at	YHR051W	COX6			9291_at	YML081C-A	ATP18
			4160_at	YIL057C	YIL057C		nucleoside triphosphate biosynthesis													9350_at	YMR256C	COX7		P-value:	4838_at	YGR183C	QCR9			9335_at	YMR286W	MRPL33
			4173_at	YIL093C	RSM25		purine nucleoside triphosphate metabolism													9567_at	YMR081C	ISF1		2.9849e-10	5766_at	YEL024W	RIP1			9407_at	YMR225C	MRPL44
			4179_at	YIL087C	YIL087C		purine nucleoside triphosphate biosynthesis													9702_at	YML054C	CYB2		Frequency of occurence:	5953_at	YDR529C	QCR7			9469_at	YMR158W	MRPS8
			4215_g_at	YIL141W	AXL2		ribonucleoside triphosphate metabolism													9803_at	YML129C	COX14		15 of 71	6242_at	YDR231C	COX20			9537_at	YMR095C	SNO1
			4232_at	YIL124W	AYR1		ribonucleoside triphosphate biosynthesis													9930_at	YLR395C	COX8			6350_at	YDR115W	YDR115W			9538_at	YMR096W	SNZ1
			4241_at	YIL160C	POT1		purine ribonucleoside triphosphate metabolism																		6646_at	YDL174C	DLD1			9660_at	YML009C	MRPL39
			4243_at	YIL158W	YIL158W		purine ribonucleoside triphosphate biosynthesis																		7186_at	YBR185C	MBA1			9803_at	YML129C	COX14
			4312_at	YHR198C	YHR198C		monovalent inorganic cation transport												electron transport and membrane-associated energy conservation	10010_at	YLR295C	ATP14			7630_at	YPR100W	MRPL51			9870_s_at	YLR312W-A	MRPL15
			4409_at	YHR116W	COX23		energy coupled proton transport, down electrochemical gradient												P-value:	10390_at	YLL041C	SDH2			7893_at	YPL132W	COX11
			4443_at	YHR105W	YPT35		ATP synthesis coupled proton transport												6.9977e-16	10591_at	YKL016C	ATP7			9350_at	YMR256C	COX7
			4472_s_at	YHR043C	DOG2		proton transport												Frequency of occurence:	10725_at	YKL148C	SDH1			9567_at	YMR081C	ISF1		cellular biosynthesis	10010_at	YLR295C	ATP14
			4481_at	YHR051W	COX6		phosphorylation												18 of 54	4481_at	YHR051W	COX6			9803_at	YML129C	COX14		GO:0044249	10464_at	YKR085C	MRPL20
			4523_at	YHR005C-A	MRS11		ATP metabolism													4838_at	YGR183C	QCR9			AFFX-YEL024w/RIP1_at	M23316	RIP1		P-value:	10561_at	YKL003C	MRP17
			4716_at	YGR286C	BIO2		cofactor metabolism													5766_at	YEL024W	RIP1							1.2638e-07	10569_at	YKR006C	MRPL13
			4719_at	YGR289C	MAL11		aerobic respiration													5953_at	YDR529C	QCR7							Frequency of occurence:	10591_at	YKL016C	ATP7
			4720_at	YGR290W	YGR290W		energy derivation by oxidation of organic compounds													6154_at	YDR322C-A	TIM11							46 of 796	10629_at	YKL067W	YNK1
			4763_at	YGR243W	YGR243W		cellular respiration													6242_at	YDR231C	COX20								10735_at	YKL138C	MRPL31
			4838_at	YGR183C	QCR9		electron transport													6279_at	YDR178W	SDH4								10752_at	YKL167C	MRP49
			4912_at	YGR076C	MRPL25		ATP synthesis coupled electron transport													6503_at	YDL004W	ATP16								10858_s_at	YJR156C	THI12
			4963_at	YGR037C	ACB1		ATP synthesis coupled electron transport (sensu Eukaryota)													6598_at	YDL130W-A	STF1								10933_at	YJR094W-A	RPL43B
			5143_at	YGL146C	YGL146C															8024_at	YPL271W	ATP15								10940_at	YJR101W	RSM26
			5220_at	YGL205W	POX1															9291_at	YML081C-A	ATP18								11106_at	YJL096W	MRPL49
			5244_at	YGL226W	YGL226W															9350_at	YMR256C	COX7								11159_s_at	YJL136C	RPS21A
			5253_g_at	YGL259W	YPS6															9702_at	YML054C	CYB2								4173_at	YIL093C	RSM25
			5303_at	YFR049W	YMR31															9930_at	YLR395C	COX8								4232_at	YIL124W	AYR1
			5307_at	YFR053C	HXK1																									4716_at	YGR286C	BIO2
			5349_at	YFR007W	YFR007W																									4912_at	YGR076C	MRPL25
			5353_at	YFR011C	YFR011C														respiration	10010_at	YLR295C	ATP14								5303_at	YFR049W	YMR31
			5396_at	YFL034C-A	RPL22B														P-value:	10334_at	YLL009C	COX17								5396_at	YFL034C-A	RPL22B
			5428_at	YFL052W	YFL052W														9.5356e-22	10390_at	YLL041C	SDH2								5715_at	YER015W	FAA2
			5531_at	YER182W	YER182W														Frequency of occurence:	10591_at	YKL016C	ATP7								5935_at	YDR511W	ACN9
			5563_at	YER170W	ADK2														31 of 131	10725_at	YKL148C	SDH1								6154_at	YDR322C-A	TIM11
			5623_at	YER093C-A	YER093C-A															11008_at	YJR034W	PET191								6217_at	YDR252W	BTT1
			5624_at	YER093C-A	YER093C-A															4409_at	YHR116W	COX23								6304_at	YDR158W	HOM2
			5640_at	YER067W	YER067W															4481_at	YHR051W	COX6								6350_at	YDR115W	YDR115W
			5673_at	YER058W	PET117															4838_at	YGR183C	QCR9								6503_at	YDL004W	ATP16
			5715_at	YER015W	FAA2															5244_at	YGL226W	YGL226W								6549_at	YDL049C	KNH1
			5766_at	YEL024W	RIP1															5766_at	YEL024W	RIP1								6560_at	YDL082W	RPL13B
			5783_at	YEL052W	AFG1															5953_at	YDR529C	QCR7								6598_at	YDL130W-A	STF1
			5921_at	YDR525W-A	SNA2															6154_at	YDR322C-A	TIM11								6703_at	YDL205C	HEM3
			5935_at	YDR511W	ACN9															6242_at	YDR231C	COX20								7086_at	YBR268W	MRPL37
			5953_at	YDR529C	QCR7															6279_at	YDR178W	SDH4								7419_at	YBL033C	RIB1
			5961_at	YDR492W	IZH1															6350_at	YDR115W	YDR115W								7630_at	YPR100W	MRPL51
			6044_at	YDR437W	YDR437W															6503_at	YDL004W	ATP16								7931_at	YPL183W-A	YPL183W-A
			6053_at	YDR401W	YDR401W															6598_at	YDL130W-A	STF1								8024_at	YPL271W	ATP15
			6082_at	YDR384C	ATO3															6646_at	YDL174C	DLD1								8951_at	YNL081C	SWS2
			6154_at	YDR322C-A	TIM11															7186_at	YBR185C	MBA1								9155_at	YNL284C	MRPL10
			6217_at	YDR252W	BTT1															7630_at	YPR100W	MRPL51								9291_at	YML081C-A	ATP18
			6242_at	YDR231C	COX20															7893_at	YPL132W	COX11								9335_at	YMR286W	MRPL33
			6279_at	YDR178W	SDH4															8024_at	YPL271W	ATP15								9407_at	YMR225C	MRPL44
			6304_at	YDR158W	HOM2															8173_at	YOR374W	ALD4								9469_at	YMR158W	MRPS8
			6350_at	YDR115W	YDR115W															8200_at	YOR356W	YOR356W								9537_at	YMR095C	SNO1
			6380_at	YDR100W	YDR100W															9291_at	YML081C-A	ATP18								9538_at	YMR096W	SNZ1
			6503_at	YDL004W	ATP16															9350_at	YMR256C	COX7								9660_at	YML009C	MRPL39
			6549_at	YDL049C	KNH1															9567_at	YMR081C	ISF1								9803_at	YML129C	COX14
			6560_at	YDL082W	RPL13B															9702_at	YML054C	CYB2								9870_s_at	YLR312W-A	MRPL15
			6563_at	YDL079C	MRK1															9803_at	YML129C	COX14
			6564_at	YDL079C	MRK1															9930_at	YLR395C	COX8
			6565_at	YDL078C	MDH3																								generation of precursor metabolites and energy	10010_at	YLR295C	ATP14
			6576_at	YDL110C	YDL110C																								GO:0006091	10390_at	YLL041C	SDH2
			6579_at	YDL107W	MSS2														aerobic respiration	10390_at	YLL041C	SDH2							P-value:	10591_at	YKL016C	ATP7
			6598_at	YDL130W-A	STF1														P-value:	10725_at	YKL148C	SDH1							1.4497e-13	10725_at	YKL148C	SDH1
			6646_at	YDL174C	DLD1														3.3241e-13	4409_at	YHR116W	COX23							Frequency of occurence:	11356_at	YAL054C	ACS1
			6703_at	YDL205C	HEM3														Frequency of occurence:	4481_at	YHR051W	COX6							30 of 229	4409_at	YHR116W	COX23
			6854_at	YCR021C	HSP30														18 of 74	4838_at	YGR183C	QCR9								4481_at	YHR051W	COX6
			6864_at	YCR028C-A	RIM1															5766_at	YEL024W	RIP1								4838_at	YGR183C	QCR9
			7070_at	YBR297W	MAL33															5953_at	YDR529C	QCR7								5766_at	YEL024W	RIP1
			7071_s_at	YBR298C	MAL31															6242_at	YDR231C	COX20								5935_at	YDR511W	ACN9
			7072_s_at	YBR299W	MAL12															6279_at	YDR178W	SDH4								5953_at	YDR529C	QCR7
			7086_at	YBR268W	MRPL37															6350_at	YDR115W	YDR115W								6154_at	YDR322C-A	TIM11
			7140_at	YBR230C	YBR230C															6646_at	YDL174C	DLD1								6242_at	YDR231C	COX20
			7186_at	YBR185C	MBA1															7186_at	YBR185C	MBA1								6279_at	YDR178W	SDH4
			7270_i_at	YBR090C	NHP6B															7630_at	YPR100W	MRPL51								6350_at	YDR115W	YDR115W
			7291_at	YBR068C	BAP2															7893_at	YPL132W	COX11								6503_at	YDL004W	ATP16
			7409_at	YBL043W	ECM13															9350_at	YMR256C	COX7								6565_at	YDL078C	MDH3
			7419_at	YBL033C	RIB1															9567_at	YMR081C	ISF1								6598_at	YDL130W-A	STF1
			7549_g_at	YPR196W	MAL33															9803_at	YML129C	COX14								6646_at	YDL174C	DLD1
			7630_at	YPR100W	MRPL51															9930_at	YLR395C	COX8								7186_at	YBR185C	MBA1
			7738_at	YPR030W	CSR2																									7630_at	YPR100W	MRPL51
			7754_at	YPR002W	PDH1																									7893_at	YPL132W	COX11
			7867_at	YPL113C	YPL113C														energy conversion and regeneration	10010_at	YLR295C	ATP14								8024_at	YPL271W	ATP15
			7893_at	YPL132W	COX11														P-value:	10591_at	YKL016C	ATP7								8477_at	YOR095C	RKI1
			7931_at	YPL183W-A	YPL183W-A														9.2773e-06	11356_at	YAL054C	ACS1								9291_at	YML081C-A	ATP18
			7957_at	YPL201C	YPL201C														Frequency of occurence:	6154_at	YDR322C-A	TIM11								9350_at	YMR256C	COX7
			8002_at	YPL248C	GAL4														8 of 41	6503_at	YDL004W	ATP16								9567_at	YMR081C	ISF1
			8024_at	YPL271W	ATP15															6598_at	YDL130W-A	STF1								9702_at	YML054C	CYB2
			8173_at	YOR374W	ALD4															8024_at	YPL271W	ATP15								9803_at	YML129C	COX14
			8186_at	YOR342C	YOR342C															9291_at	YML081C-A	ATP18								AFFX-YEL024w/RIP1_at	M23316	RIP1
			8200_at	YOR356W	YOR356W
			8437_at	YOR100C	CRC1
			8468_at	YOR087W	YVC1														energy generation (e.g. ATP synthase)	10010_at	YLR295C	ATP14							oxidative phosphorylation	10010_at	YLR295C	ATP14
			8469_g_at	YOR087W	YVC1														P-value:	10591_at	YKL016C	ATP7							GO:0006119	10390_at	YLL041C	SDH2
			8477_at	YOR095C	RKI1														2.0057e-07	6154_at	YDR322C-A	TIM11							P-value:	10591_at	YKL016C	ATP7
			8510_at	YOR037W	CYC2														Frequency of occurence:	6503_at	YDL004W	ATP16							4.4905e-14	10725_at	YKL148C	SDH1
			8518_at	YOR045W	TOM6														7 of 18	6598_at	YDL130W-A	STF1							Frequency of occurence:	4481_at	YHR051W	COX6
			8598_at	YOL053W	YOL053W															8024_at	YPL271W	ATP15							16 of 49	4838_at	YGR183C	QCR9
			8687_at	YOL147C	PEX11															9291_at	YML081C-A	ATP18								5766_at	YEL024W	RIP1
			8788_at	YNR034w-a	YNR034w-a																									5953_at	YDR529C	QCR7
			8850_at	YNR002C	FUN34																									6154_at	YDR322C-A	TIM11
			8951_at	YNL081C	SWS2														ribosome biogenesis	10464_at	YKR085C	MRPL20								6279_at	YDR178W	SDH4
			8977_at	YNL100W	YNL100W														P-value:	10561_at	YKL003C	MRP17								6503_at	YDL004W	ATP16
			8991_at	YNL131W	TOM22														2.7637e-06	10569_at	YKR006C	MRPL13								6598_at	YDL130W-A	STF1
			9000_at	YNL122C	YNL122C														Frequency of occurence:	10735_at	YKL138C	MRPL31								8024_at	YPL271W	ATP15
			9057_at	YNL202W	SPS19														25 of 341	10752_at	YKL167C	MRP49								9291_at	YML081C-A	ATP18
			9124_at	YNL270C	ALP1															10933_at	YJR094W-A	RPL43B								9350_at	YMR256C	COX7
			9155_at	YNL284C	MRPL10															10940_at	YJR101W	RSM26								AFFX-YEL024w/RIP1_at	M23316	RIP1
			9291_at	YML081C-A	ATP18															11106_at	YJL096W	MRPL49
			9335_at	YMR286W	MRPL33															11159_s_at	YJL136C	RPS21A
			9338_at	YMR289W	YMR289W															4173_at	YIL093C	RSM25							coenzyme metabolism	10010_at	YLR295C	ATP14
			9350_at	YMR256C	COX7															4912_at	YGR076C	MRPL25							GO:0006732	10390_at	YLL041C	SDH2
			9407_at	YMR225C	MRPL44															5303_at	YFR049W	YMR31							P-value:	10591_at	YKL016C	ATP7
			9433_at	YMR206W	YMR206W															5396_at	YFL034C-A	RPL22B							2.5602e-06	10725_at	YKL148C	SDH1
			9445_at	YMR175W	SIP18															6350_at	YDR115W	YDR115W							Frequency of occurence:	11356_at	YAL054C	ACS1
			9469_at	YMR158W	MRPS8															6560_at	YDL082W	RPL13B							14 of 119	6154_at	YDR322C-A	TIM11
			9537_at	YMR095C	SNO1															7086_at	YBR268W	MRPL37								6279_at	YDR178W	SDH4
			9538_at	YMR096W	SNZ1															7630_at	YPR100W	MRPL51								6503_at	YDL004W	ATP16
			9546_at	YMR104C	YPK2															7931_at	YPL183W-A	YPL183W-A								6565_at	YDL078C	MDH3
			9567_at	YMR081C	ISF1															8951_at	YNL081C	SWS2								6598_at	YDL130W-A	STF1
			9593_at	YMR063W	RIM9															9155_at	YNL284C	MRPL10								8024_at	YPL271W	ATP15
			9602_at	YMR025W	CSI1															9335_at	YMR286W	MRPL33								8200_at	YOR356W	YOR356W
			9660_at	YML009C	MRPL39															9407_at	YMR225C	MRPL44								8477_at	YOR095C	RKI1
			9680_at	YML030W	YML030W															9469_at	YMR158W	MRPS8								9291_at	YML081C-A	ATP18
			9702_at	YML054C	CYB2															9660_at	YML009C	MRPL39
			9708_at	YML048W	GSF2															9870_s_at	YLR312W-A	MRPL15
			9756_at	YML089C	YML089C																								nucleoside phosphate metabolism	10010_at	YLR295C	ATP14
			9803_at	YML129C	COX14																								GO:0006753	10591_at	YKL016C	ATP7
			9870_s_at	YLR312W-A	MRPL15														ribosomal proteins	10464_at	YKR085C	MRPL20							P-value:	6154_at	YDR322C-A	TIM11
			9902_at	YLR411W	CTR3														P-value:	10561_at	YKL003C	MRP17							6.8518e-07	6503_at	YDL004W	ATP16
			9930_at	YLR395C	COX8														4.9135e-08	10569_at	YKR006C	MRPL13							Frequency of occurence:	6598_at	YDL130W-A	STF1
			9996_at	YLR327C	YLR327C														Frequency of occurence:	10735_at	YKL138C	MRPL31							7 of 21	8024_at	YPL271W	ATP15
			AFFX-YEL024w/RIP1_at	M23316	RIP1														25 of 276	10752_at	YKL167C	MRP49								9291_at	YML081C-A	ATP18
																				10933_at	YJR094W-A	RPL43B
																				10940_at	YJR101W	RSM26
																				11106_at	YJL096W	MRPL49							ATP biosynthesis	10010_at	YLR295C	ATP14
																				11159_s_at	YJL136C	RPS21A							GO:0006754	10591_at	YKL016C	ATP7
																				4173_at	YIL093C	RSM25							P-value:	6154_at	YDR322C-A	TIM11
																				4912_at	YGR076C	MRPL25							6.8518e-07	6503_at	YDL004W	ATP16
																				5303_at	YFR049W	YMR31							Frequency of occurence:	6598_at	YDL130W-A	STF1
																				5396_at	YFL034C-A	RPL22B							7 of 21	8024_at	YPL271W	ATP15
																				6350_at	YDR115W	YDR115W								9291_at	YML081C-A	ATP18
																				6560_at	YDL082W	RPL13B
																				7086_at	YBR268W	MRPL37
																				7630_at	YPR100W	MRPL51							phosphorus metabolism	10010_at	YLR295C	ATP14
																				7931_at	YPL183W-A	YPL183W-A							GO:0006793	10390_at	YLL041C	SDH2
																				8951_at	YNL081C	SWS2							P-value:	10591_at	YKL016C	ATP7
																				9155_at	YNL284C	MRPL10							7.5489e-07	10725_at	YKL148C	SDH1
																				9335_at	YMR286W	MRPL33							Frequency of occurence:	4481_at	YHR051W	COX6
																				9407_at	YMR225C	MRPL44							19 of 195	4838_at	YGR183C	QCR9
																				9469_at	YMR158W	MRPS8								5766_at	YEL024W	RIP1
																				9660_at	YML009C	MRPL39								5953_at	YDR529C	QCR7
																				9870_s_at	YLR312W-A	MRPL15								6154_at	YDR322C-A	TIM11
																														6279_at	YDR178W	SDH4
																														6503_at	YDL004W	ATP16
																			transported compounds (substrates)	10010_at	YLR295C	ATP14								6563_at	YDL079C	MRK1
																			P-value:	10334_at	YLL009C	COX17								6564_at	YDL079C	MRK1
																			1.8229e-05	10390_at	YLL041C	SDH2								6598_at	YDL130W-A	STF1
																			Frequency of occurence:	10591_at	YKL016C	ATP7								8024_at	YPL271W	ATP15
																			33 of 583	10725_at	YKL148C	SDH1								9291_at	YML081C-A	ATP18
																				10767_at	YKL195W	MIA40								9350_at	YMR256C	COX7
																				10795_at	YKL217W	JEN1								9546_at	YMR104C	YPK2
																				11143_at	YJL104W	PAM16								AFFX-YEL024w/RIP1_at	M23316	RIP1
																				4481_at	YHR051W	COX6
																				4523_at	YHR005C-A	MRS11
																				4719_at	YGR289C	MAL11							phosphate metabolism	10010_at	YLR295C	ATP14
																				4963_at	YGR037C	ACB1							GO:0006796	10390_at	YLL041C	SDH2
																				5715_at	YER015W	FAA2							P-value:	10591_at	YKL016C	ATP7
																				6154_at	YDR322C-A	TIM11							7.5489e-07	10725_at	YKL148C	SDH1
																				6279_at	YDR178W	SDH4							Frequency of occurence:	4481_at	YHR051W	COX6
																				6503_at	YDL004W	ATP16							19 of 195	4838_at	YGR183C	QCR9
																				6579_at	YDL107W	MSS2								5766_at	YEL024W	RIP1
																				6598_at	YDL130W-A	STF1								5953_at	YDR529C	QCR7
																				7071_s_at	YBR298C	MAL31								6154_at	YDR322C-A	TIM11
																				7291_at	YBR068C	BAP2								6279_at	YDR178W	SDH4
																				8024_at	YPL271W	ATP15								6503_at	YDL004W	ATP16
																				8437_at	YOR100C	CRC1								6563_at	YDL079C	MRK1
																				8468_at	YOR087W	YVC1								6564_at	YDL079C	MRK1
																				8469_g_at	YOR087W	YVC1								6598_at	YDL130W-A	STF1
																				8510_at	YOR037W	CYC2								8024_at	YPL271W	ATP15
																				8518_at	YOR045W	TOM6								9291_at	YML081C-A	ATP18
																				8850_at	YNR002C	FUN34								9350_at	YMR256C	COX7
																				8991_at	YNL131W	TOM22								9546_at	YMR104C	YPK2
																				9124_at	YNL270C	ALP1								AFFX-YEL024w/RIP1_at	M23316	RIP1
																				9291_at	YML081C-A	ATP18
																				9350_at	YMR256C	COX7
																				9902_at	YLR411W	CTR3							hydrogen transport	10010_at	YLR295C	ATP14
																				9930_at	YLR395C	COX8							GO:0006818	10591_at	YKL016C	ATP7
																													P-value:	6154_at	YDR322C-A	TIM11
																													2.5898e-06	6503_at	YDL004W	ATP16
																			electron / hydrogen transport	10010_at	YLR295C	ATP14							Frequency of occurence:	6598_at	YDL130W-A	STF1
																			P-value:	10390_at	YLL041C	SDH2							7 of 25	8024_at	YPL271W	ATP15
																			7.0974e-08	10591_at	YKL016C	ATP7								9291_at	YML081C-A	ATP18
																			Frequency of occurence:	10725_at	YKL148C	SDH1
																			13 of 76	4481_at	YHR051W	COX6
																				6154_at	YDR322C-A	TIM11							nucleotide metabolism	10010_at	YLR295C	ATP14
																				6279_at	YDR178W	SDH4							GO:0009117	10591_at	YKL016C	ATP7
																				6503_at	YDL004W	ATP16							P-value:	10629_at	YKL067W	YNK1
																				6598_at	YDL130W-A	STF1							9.0332e-06	5563_at	YER170W	ADK2
																				8024_at	YPL271W	ATP15							Frequency of occurence:	6154_at	YDR322C-A	TIM11
																				9291_at	YML081C-A	ATP18							12 of 98	6503_at	YDL004W	ATP16
																				9350_at	YMR256C	COX7								6565_at	YDL078C	MDH3
																				9930_at	YLR395C	COX8								6598_at	YDL130W-A	STF1
																														8024_at	YPL271W	ATP15
																														8200_at	YOR356W	YOR356W
																			mitochondrial transport	10010_at	YLR295C	ATP14								8477_at	YOR095C	RKI1
																			P-value:	10591_at	YKL016C	ATP7								9291_at	YML081C-A	ATP18
																			1.1156e-05	11143_at	YJL104W	PAM16
																			Frequency of occurence:	4523_at	YHR005C-A	MRS11
																			12 of 100	6154_at	YDR322C-A	TIM11							nucleoside triphosphate metabolism	10010_at	YLR295C	ATP14
																				6503_at	YDL004W	ATP16							GO:0009141	10591_at	YKL016C	ATP7
																				6579_at	YDL107W	MSS2							P-value:	6154_at	YDR322C-A	TIM11
																				8024_at	YPL271W	ATP15							5.9648e-06	6503_at	YDL004W	ATP16
																				8437_at	YOR100C	CRC1							Frequency of occurence:	6598_at	YDL130W-A	STF1
																				8510_at	YOR037W	CYC2							7 of 28	8024_at	YPL271W	ATP15
																				8518_at	YOR045W	TOM6								9291_at	YML081C-A	ATP18
																				8991_at	YNL131W	TOM22
																													nucleoside triphosphate biosynthesis	10010_at	YLR295C	ATP14
																			mitochondrion	10464_at	YKR085C	MRPL20							GO:0009142	10591_at	YKL016C	ATP7
																			P-value:	10561_at	YKL003C	MRP17							P-value:	6154_at	YDR322C-A	TIM11
																			1.7479e-20	10569_at	YKR006C	MRPL13							4.5748e-06	6503_at	YDL004W	ATP16
																			Frequency of occurence:	10643_at	YKL053C-A	MDM35							Frequency of occurence:	6598_at	YDL130W-A	STF1
																			33 of 167	10725_at	YKL148C	SDH1							7 of 27	8024_at	YPL271W	ATP15
																				10735_at	YKL138C	MRPL31								9291_at	YML081C-A	ATP18
																				10752_at	YKL167C	MRP49
																				10940_at	YJR101W	RSM26
																				11106_at	YJL096W	MRPL49							purine nucleoside triphosphate metabolism	10010_at	YLR295C	ATP14
																				11143_at	YJL104W	PAM16							GO:0009144	10591_at	YKL016C	ATP7
																				3945_at	YGR029W	ERV1							P-value:	6154_at	YDR322C-A	TIM11
																				3946_at	YGR029W	ERV1							2.5898e-06	6503_at	YDL004W	ATP16
																				4173_at	YIL093C	RSM25							Frequency of occurence:	6598_at	YDL130W-A	STF1
																				4523_at	YHR005C-A	MRS11							7 of 25	8024_at	YPL271W	ATP15
																				4912_at	YGR076C	MRPL25								9291_at	YML081C-A	ATP18
																				5303_at	YFR049W	YMR31
																				6242_at	YDR231C	COX20
																				6350_at	YDR115W	YDR115W							purine nucleoside triphosphate biosynthesis	10010_at	YLR295C	ATP14
																				6646_at	YDL174C	DLD1							GO:0009145	10591_at	YKL016C	ATP7
																				7086_at	YBR268W	MRPL37							P-value:	6154_at	YDR322C-A	TIM11
																				7186_at	YBR185C	MBA1							2.5898e-06	6503_at	YDL004W	ATP16
																				7630_at	YPR100W	MRPL51							Frequency of occurence:	6598_at	YDL130W-A	STF1
																				7931_at	YPL183W-A	YPL183W-A							7 of 25	8024_at	YPL271W	ATP15
																				8173_at	YOR374W	ALD4								9291_at	YML081C-A	ATP18
																				8200_at	YOR356W	YOR356W
																				8510_at	YOR037W	CYC2
																				9155_at	YNL284C	MRPL10							ribonucleoside triphosphate metabolism	10010_at	YLR295C	ATP14
																				9335_at	YMR286W	MRPL33							GO:0009199	10591_at	YKL016C	ATP7
																				9407_at	YMR225C	MRPL44							P-value:	6154_at	YDR322C-A	TIM11
																				9469_at	YMR158W	MRPS8							3.4654e-06	6503_at	YDL004W	ATP16
																				9660_at	YML009C	MRPL39							Frequency of occurence:	6598_at	YDL130W-A	STF1
																				9702_at	YML054C	CYB2							7 of 26	8024_at	YPL271W	ATP15
																				9870_s_at	YLR312W-A	MRPL15								9291_at	YML081C-A	ATP18
																													ribonucleoside triphosphate biosynthesis	10010_at	YLR295C	ATP14
																													GO:0009201	10591_at	YKL016C	ATP7
																													P-value:	6154_at	YDR322C-A	TIM11
																													3.4654e-06	6503_at	YDL004W	ATP16
																													Frequency of occurence:	6598_at	YDL130W-A	STF1
																													7 of 26	8024_at	YPL271W	ATP15
																														9291_at	YML081C-A	ATP18
																													purine ribonucleoside triphosphate metabolism	10010_at	YLR295C	ATP14
																													GO:0009205	10591_at	YKL016C	ATP7
																													P-value:	6154_at	YDR322C-A	TIM11
																													2.5898e-06	6503_at	YDL004W	ATP16
																													Frequency of occurence:	6598_at	YDL130W-A	STF1
																													7 of 25	8024_at	YPL271W	ATP15
																														9291_at	YML081C-A	ATP18
																													purine ribonucleoside triphosphate biosynthesis	10010_at	YLR295C	ATP14
																													GO:0009206	10591_at	YKL016C	ATP7
																													P-value:	6154_at	YDR322C-A	TIM11
																													2.5898e-06	6503_at	YDL004W	ATP16
																													Frequency of occurence:	6598_at	YDL130W-A	STF1
																													7 of 25	8024_at	YPL271W	ATP15
																														9291_at	YML081C-A	ATP18
																													monovalent inorganic cation transport	10010_at	YLR295C	ATP14
																													GO:0015672	10591_at	YKL016C	ATP7
																													P-value:	6154_at	YDR322C-A	TIM11
																													9.807e-06	6503_at	YDL004W	ATP16
																													Frequency of occurence:	6598_at	YDL130W-A	STF1
																													7 of 30	8024_at	YPL271W	ATP15
																														9291_at	YML081C-A	ATP18
																													energy coupled proton transport, down electrochemical gradient	10010_at	YLR295C	ATP14
																													GO:0015985	10591_at	YKL016C	ATP7
																													P-value:	6154_at	YDR322C-A	TIM11
																													6.8518e-07	6503_at	YDL004W	ATP16
																													Frequency of occurence:	6598_at	YDL130W-A	STF1
																													7 of 21	8024_at	YPL271W	ATP15
																														9291_at	YML081C-A	ATP18
																													ATP synthesis coupled proton transport	10010_at	YLR295C	ATP14
																													GO:0015986	10591_at	YKL016C	ATP7
																													P-value:	6154_at	YDR322C-A	TIM11
																													6.8518e-07	6503_at	YDL004W	ATP16
																													Frequency of occurence:	6598_at	YDL130W-A	STF1
																													7 of 21	8024_at	YPL271W	ATP15
																														9291_at	YML081C-A	ATP18
																													proton transport	10010_at	YLR295C	ATP14
																													GO:0015992	10591_at	YKL016C	ATP7
																													P-value:	6154_at	YDR322C-A	TIM11
																													2.5898e-06	6503_at	YDL004W	ATP16
																													Frequency of occurence:	6598_at	YDL130W-A	STF1
																													7 of 25	8024_at	YPL271W	ATP15
																														9291_at	YML081C-A	ATP18
																													phosphorylation	10010_at	YLR295C	ATP14
																													GO:0016310	10390_at	YLL041C	SDH2
																													P-value:	10591_at	YKL016C	ATP7
																													1.5202e-08	10725_at	YKL148C	SDH1
																													Frequency of occurence:	4481_at	YHR051W	COX6
																													19 of 153	4838_at	YGR183C	QCR9
																														5766_at	YEL024W	RIP1
																														5953_at	YDR529C	QCR7
																														6154_at	YDR322C-A	TIM11
																														6279_at	YDR178W	SDH4
																														6503_at	YDL004W	ATP16
																														6563_at	YDL079C	MRK1
																														6564_at	YDL079C	MRK1
																														6598_at	YDL130W-A	STF1
																														8024_at	YPL271W	ATP15
																														9291_at	YML081C-A	ATP18
																														9350_at	YMR256C	COX7
																														9546_at	YMR104C	YPK2
																														AFFX-YEL024w/RIP1_at	M23316	RIP1
																													ATP metabolism	10010_at	YLR295C	ATP14
																													GO:0046034	10591_at	YKL016C	ATP7
																													P-value:	6154_at	YDR322C-A	TIM11
																													6.8518e-07	6503_at	YDL004W	ATP16
																													Frequency of occurence:	6598_at	YDL130W-A	STF1
																													7 of 21	8024_at	YPL271W	ATP15
																														9291_at	YML081C-A	ATP18
																													cofactor metabolism	10010_at	YLR295C	ATP14
																													GO:0051186	10390_at	YLL041C	SDH2
																													P-value:	10591_at	YKL016C	ATP7
																													2.8943e-07	10725_at	YKL148C	SDH1
																													Frequency of occurence:	11356_at	YAL054C	ACS1
																													17 of 148	4716_at	YGR286C	BIO2
																														4838_at	YGR183C	QCR9
																														6154_at	YDR322C-A	TIM11
																														6279_at	YDR178W	SDH4
																														6503_at	YDL004W	ATP16
																														6565_at	YDL078C	MDH3
																														6598_at	YDL130W-A	STF1
																														6703_at	YDL205C	HEM3
																														8024_at	YPL271W	ATP15
																														8200_at	YOR356W	YOR356W
																														8477_at	YOR095C	RKI1
																														9291_at	YML081C-A	ATP18
																													aerobic respiration	10390_at	YLL041C	SDH2
																													GO:0009060	10725_at	YKL148C	SDH1
																													P-value:	4409_at	YHR116W	COX23
																													5.3061e-12	4481_at	YHR051W	COX6
																													Frequency of occurence:	4838_at	YGR183C	QCR9
																													18 of 86	5766_at	YEL024W	RIP1
																														5953_at	YDR529C	QCR7
																														6242_at	YDR231C	COX20
																														6279_at	YDR178W	SDH4
																														6350_at	YDR115W	YDR115W
																														6646_at	YDL174C	DLD1
																														7186_at	YBR185C	MBA1
																														7630_at	YPR100W	MRPL51
																														7893_at	YPL132W	COX11
																														9350_at	YMR256C	COX7
																														9567_at	YMR081C	ISF1
																														9803_at	YML129C	COX14
																														AFFX-YEL024w/RIP1_at	M23316	RIP1
																													energy derivation by oxidation of organic compounds	10390_at	YLL041C	SDH2
																													GO:0015980	10725_at	YKL148C	SDH1
																													P-value:	11356_at	YAL054C	ACS1
																													9.2221e-09	4409_at	YHR116W	COX23
																													Frequency of occurence:	4481_at	YHR051W	COX6
																													22 of 199	4838_at	YGR183C	QCR9
																														5766_at	YEL024W	RIP1
																														5935_at	YDR511W	ACN9
																														5953_at	YDR529C	QCR7
																														6242_at	YDR231C	COX20
																														6279_at	YDR178W	SDH4
																														6350_at	YDR115W	YDR115W
																														6565_at	YDL078C	MDH3
																														6646_at	YDL174C	DLD1
																														7186_at	YBR185C	MBA1
																														7630_at	YPR100W	MRPL51
																														7893_at	YPL132W	COX11
																														8477_at	YOR095C	RKI1
																														9350_at	YMR256C	COX7
																														9567_at	YMR081C	ISF1
																														9803_at	YML129C	COX14
																														AFFX-YEL024w/RIP1_at	M23316	RIP1
																													cellular respiration	10390_at	YLL041C	SDH2
																													GO:0045333	10725_at	YKL148C	SDH1
																													P-value:	4409_at	YHR116W	COX23
																													1.2027e-11	4481_at	YHR051W	COX6
																													Frequency of occurence:	4838_at	YGR183C	QCR9
																													18 of 90	5766_at	YEL024W	RIP1
																														5953_at	YDR529C	QCR7
																														6242_at	YDR231C	COX20
																														6279_at	YDR178W	SDH4
																														6350_at	YDR115W	YDR115W
																														6646_at	YDL174C	DLD1
																														7186_at	YBR185C	MBA1
																														7630_at	YPR100W	MRPL51
																														7893_at	YPL132W	COX11
																														9350_at	YMR256C	COX7
																														9567_at	YMR081C	ISF1
																														9803_at	YML129C	COX14
																														AFFX-YEL024w/RIP1_at	M23316	RIP1
																													electron transport	10390_at	YLL041C	SDH2
																													GO:0006118	10725_at	YKL148C	SDH1
																													P-value:	4481_at	YHR051W	COX6
																													9.8296e-09	4838_at	YGR183C	QCR9
																													Frequency of occurence:	5766_at	YEL024W	RIP1
																													10 of 34	5953_at	YDR529C	QCR7
																														6279_at	YDR178W	SDH4
																														9350_at	YMR256C	COX7
																														9702_at	YML054C	CYB2
																														AFFX-YEL024w/RIP1_at	M23316	RIP1
																													ATP synthesis coupled electron transport	10390_at	YLL041C	SDH2
																													GO:0042773	10725_at	YKL148C	SDH1
																													P-value:	4481_at	YHR051W	COX6
																													2.3174e-08	4838_at	YGR183C	QCR9
																													Frequency of occurence:	5766_at	YEL024W	RIP1
																													9 of 28	5953_at	YDR529C	QCR7
																														6279_at	YDR178W	SDH4
																														9350_at	YMR256C	COX7
																														AFFX-YEL024w/RIP1_at	M23316	RIP1
																													ATP synthesis coupled electron transport (sensu Eukaryota)	10390_at	YLL041C	SDH2
																													GO:0042775	10725_at	YKL148C	SDH1
																													P-value:	4481_at	YHR051W	COX6
																													2.3174e-08	4838_at	YGR183C	QCR9
																													Frequency of occurence:	5766_at	YEL024W	RIP1
																													9 of 28	5953_at	YDR529C	QCR7
																														6279_at	YDR178W	SDH4
																														9350_at	YMR256C	COX7
																														AFFX-YEL024w/RIP1_at	M23316	RIP1

## Sheet: Module8
Module8
100 genes
Experiment	Discretized expression pattern		Affy_ID	Systematic Name	Gene Name		Overview		TF	Genes in this module bound by the TF				TF-pair	Genes in this module bound by both TF's				MIPS category	Genes in this module with this MIPS category				GO_complete category	Genes in this module with this GO category
ClimAer	0		10014_at	YLR299W	ECM38		TF's:		Dal82p	10208_at	YLR134W	PDC5		Gln3-Dal82	4063_at	YIR027C	DAL1		nitrogen and sulfur metabolism	10185_s_at	YLR155C	ASP3-4		catabolism	10014_at	YLR299W	ECM38
NlimAer	1		10067_at	YLR263W	RED1		Dal82p		P-value:	4063_at	YIR027C	DAL1		P-value:	4064_at	YIR028W	DAL4		P-value:	10551_at	YKR034W	DAL80		GO:0009056	10145_at	YLR207W	HRD3
PlimAer	0		10086_at	YLR238W	FAR10		Gln3p		1.2722e-08	4064_at	YIR028W	DAL4		1.0888e-09	4065_at	YIR029W	DAL2		1.8813e-07	4063_at	YIR027C	DAL1		P-value:	10172_at	YLR142W	PUT1
SlimAer	0		10094_at	YLR246W	ERF2				Frequency of occurence:	4065_at	YIR029W	DAL2		Frequency of occurence:	4066_at	YIR030C	DCG1		Frequency of occurence:	4065_at	YIR029W	DAL2		3.4455e-06	10185_s_at	YLR155C	ASP3-4
ClimAna	0		10096_at	YLR248W	RCK2		TFpairs:		11 of 73	4066_at	YIR030C	DCG1		7 of 15	4067_at	YIR031C	DAL7		11 of 94	4066_at	YIR030C	DCG1		Frequency of occurence:	10216_at	YLR097C	HRT3
NlimAna	1		10119_at	YLR227C	ADY4		Gln3-Dal82			4067_at	YIR031C	DAL7			4068_at	YIR032C	DAL3			4067_at	YIR031C	DAL7		19 of 370	10681_at	YKL103C	LAP4
PlimAna	0		10145_at	YLR207W	HRD3					4068_at	YIR032C	DAL3			6369_at	YDR090C	YDR090C			4068_at	YIR032C	DAL3			4063_at	YIR027C	DAL1
SlimAna	0		10172_at	YLR142W	PUT1		MIPS_categories:			6369_at	YDR090C	YDR090C								5310_at	YFR055W	YFR055W			4065_at	YIR029W	DAL2
Oxygen	x		10185_s_at	YLR155C	ASP3-4		nitrogen and sulfur metabolism			6716_at	YDL237W	YDL237W								6253_at	YDR242W	AMD2			4067_at	YIR031C	DAL7
			10208_at	YLR134W	PDC5		nitrogen and sulfur utilization			7164_at	YBR208C	DUR1,2								7164_at	YBR208C	DUR1,2			4068_at	YIR032C	DAL3
			10216_at	YLR097C	HRT3		amino acid transport			7607_at	YPR121W	THI22								9975_at	YLR351C	NIT3			4406_at	YHR113W	YHR113W
			10262_at	YLR053C	YLR053C																				4511_at	YHR037W	PUT2
			10511_at	YKR039W	GAP1		GO_complete:																		7164_at	YBR208C	DUR1,2
			10523_at	YKR051W	YKR051W		catabolism		Gln3p	10854_at	YJR152W	DAL5							nitrogen and sulfur utilization	10185_s_at	YLR155C	ASP3-4			8564_at	YOR003W	YSP3
			10551_at	YKR034W	DAL80		organic acid transport		P-value:	4063_at	YIR027C	DAL1							P-value:	4063_at	YIR027C	DAL1			8661_at	YOL128C	YGK3
			10681_at	YKL103C	LAP4		carboxylic acid transport		9.7905e-11	4064_at	YIR028W	DAL4							1.6281e-07	4065_at	YIR029W	DAL2			9348_at	YMR297W	PRC1
			10716_at	YKL157W	APE2		amine transport		Frequency of occurence:	4065_at	YIR029W	DAL2							Frequency of occurence:	4067_at	YIR031C	DAL7			9483_at	YMR170C	ALD2
			10854_at	YJR152W	DAL5		amino acid transport		14 of 92	4066_at	YIR030C	DCG1							9 of 56	4068_at	YIR032C	DAL3			9518_at	YMR119W-A	ASI1
			11023_at	YJR001W	AVT1					4067_at	YIR031C	DAL7								5310_at	YFR055W	YFR055W			9729_at	YML070W	DAK1
			11026_at	YJR004C	SAG1					4068_at	YIR032C	DAL3								6253_at	YDR242W	AMD2
			4063_at	YIR027C	DAL1					4503_at	YHR029C	YHR029C								7164_at	YBR208C	DUR1,2
			4064_at	YIR028W	DAL4					4546_at	YHL016C	DUR3								9975_at	YLR351C	NIT3		organic acid transport	10511_at	YKR039W	GAP1
			4065_at	YIR029W	DAL2					6369_at	YDR090C	YDR090C												GO:0015849	10854_at	YJR152W	DAL5
			4066_at	YIR030C	DCG1					7546_at	YPR194C	OPT2												P-value:	11023_at	YJR001W	AVT1
			4067_at	YIR031C	DAL7					8249_at	YOR313C	SPS4							amino acid transport	10511_at	YKR039W	GAP1		8.1599e-06	6816_at	YCR075C	ERS1
			4068_at	YIR032C	DAL3					9026_at	YNL142W	MEP2							P-value:	11023_at	YJR001W	AVT1		Frequency of occurence:	8192_at	YOR348C	PUT4
			4078_i_at	YIR043C	YIR043C					9530_at	YMR088C	VBA1							4.4701e-06	5074_at	YGL077C	HNM1		7 of 48	8976_at	YNL101W	AVT4
			4158_at	YIL059C	YIL059C														Frequency of occurence:	6816_at	YCR075C	ERS1			9530_at	YMR088C	VBA1
			4177_at	YIL089W	YIL089W														7 of 44	8192_at	YOR348C	PUT4
			4178_at	YIL088C	AVT7															8976_at	YNL101W	AVT4
			4284_at	YIL167W	SDL1															9530_at	YMR088C	VBA1		carboxylic acid transport	10511_at	YKR039W	GAP1
			4340_at	YHR180W	YHR180W																			GO:0046942	10854_at	YJR152W	DAL5
			4406_at	YHR113W	YHR113W																			P-value:	11023_at	YJR001W	AVT1
			4503_at	YHR029C	YHR029C																			7.0597e-06	6816_at	YCR075C	ERS1
			4511_at	YHR037W	PUT2																			Frequency of occurence:	8192_at	YOR348C	PUT4
			4524_at	YHR006W	STP2																			7 of 47	8976_at	YNL101W	AVT4
			4539_at	YHL023C	RMD11																				9530_at	YMR088C	VBA1
			4546_at	YHL016C	DUR3
			4800_at	YGR190C	YGR190C
			4870_at	YGR125W	YGR125W																			amine transport	10511_at	YKR039W	GAP1
			4951_at	YGR070W	ROM1																			GO:0015837	11023_at	YJR001W	AVT1
			5074_at	YGL077C	HNM1																			P-value:	4546_at	YHL016C	DUR3
			5204_at	YGL176C	YGL176C																			6.1592e-07	5074_at	YGL077C	HNM1
			5310_at	YFR055W	YFR055W																			Frequency of occurence:	6816_at	YCR075C	ERS1
			5361_at	YFR019W	FAB1																			8 of 48	8192_at	YOR348C	PUT4
			5403_at	YFL027C	GYP8																				8976_at	YNL101W	AVT4
			5404_at	YFL026W	STE2																				9530_at	YMR088C	VBA1
			5770_at	YEL064C	AVT2
			5816_at	YEL066W	HPA3
			5944_at	YDR520C	YDR520C																			amino acid transport	10511_at	YKR039W	GAP1
			6253_at	YDR242W	AMD2																			GO:0006865	11023_at	YJR001W	AVT1
			6354_at	YDR119W	YDR119W																			P-value:	6816_at	YCR075C	ERS1
			6369_at	YDR090C	YDR090C																			1.429e-05	8192_at	YOR348C	PUT4
			6441_at	YDR027C	VPS54																			Frequency of occurence:	8976_at	YNL101W	AVT4
			6541_at	YDL057W	YDL057W																			6 of 35	9530_at	YMR088C	VBA1
			6651_at	YDL169C	UGX2
			6714_at	YDL239C	ADY3
			6716_at	YDL237W	YDL237W
			6722_at	YDL231C	BRE4
			6816_at	YCR075C	ERS1
			7145_at	YBR235W	YBR235W
			7164_at	YBR208C	DUR1,2
			7219_at	YBR128C	ATG14
			7230_at	YBR139W	YBR139W
			7311_at	YBR043C	QDR3
			7404_at	YBL048W	YBL048W
			7546_at	YPR194C	OPT2
			7607_at	YPR121W	THI22
			7991_at	YPL213W	LEA1
			8037_at	YPL258C	THI21
			8192_at	YOR348C	PUT4
			8193_at	YOR349W	CIN1
			8207_at	YOR317W	FAA1
			8249_at	YOR313C	SPS4
			8273_at	YOR296W	YOR296W
			8480_at	YOR052C	YOR052C
			8533_at	YOR015W	YOR015W
			8564_at	YOR003W	YSP3
			8573_at	YOL034W	SMC5
			8588_at	YOL019W	YOL019W
			8661_at	YOL128C	YGK3
			8680_at	YOL108C	INO4
			8681_at	YOL107W	YOL107W
			8895_at	YNL047C	SLM2
			8959_at	YNL117W	MLS1
			8976_at	YNL101W	AVT4
			8993_at	YNL129W	NRK1
			9026_at	YNL142W	MEP2
			9348_at	YMR297W	PRC1
			9403_at	YMR221C	YMR221C
			9466_at	YMR155W	YMR155W
			9483_at	YMR170C	ALD2
			9518_at	YMR119W-A	ASI1
			9530_at	YMR088C	VBA1
			9532_at	YMR090W	YMR090W
			9572_at	YMR086W	YMR086W
			9729_at	YML070W	DAK1
			9738_at	YML104C	MDM1
			9975_at	YLR351C	NIT3
			9977_at	YLR353W	BUD8

## Sheet: Module9
Module9
93 genes
Experiment	Discretized expression pattern		Affy_ID	Systematic Name	Gene Name		Overview		TF	Genes in this module bound by the TF				TF-pair	Genes in this module bound by both TF's				KEGG_pathway	Genes in this module with this KEGG pathway				MIPS category	Genes in this module with this MIPS category				GO_leaf category	Genes in this module with this GO category				GO_complete category	Genes in this module with this GO category
ClimAer	0		10016_at	YLR301W	YLR301W		TF's:		Cad1p	10416_at	YLL060C	GTT2		Met32-Cbf1	10256_at	YLR092W	SUL2		Selenoamino acid metabolism	10563_at	YKL001C	MET14		METABOLISM	10256_at	YLR092W	SUL2		methionine metabolism	10494_at	YKR069W	MET1		sulfur metabolism	10373_at	YLL057C	JLP1
NlimAer	0		10210_at	YLR136C	TIS11		Cad1p		P-value:	10418_at	YLL058W	YLL058W		P-value:	11032_at	YJR010W	MET3		P-value:	11032_at	YJR010W	MET3		P-value:	10373_at	YLL057C	JLP1		GO:0006555	10563_at	YKL001C	MET14		GO:0006790	10414_at	YLL062C	MHT1
PlimAer	0		10256_at	YLR092W	SUL2		Cbf1p		8.695e-05	10612_at	YKL040C	NFU1		1.6296e-09	11097_at	YJL060W	BNA3		7.6863e-06	11355_at	YAL012W	CYS3		1.7727e-06	10414_at	YLL062C	MHT1		P-value:	10887_at	YJR139C	HOM6		P-value:	10416_at	YLL060C	GTT2
SlimAer	1		10373_at	YLL057C	JLP1		Met31p		Frequency of occurence:	11146_at	YJL101C	GSH1		Frequency of occurence:	11355_at	YAL012W	CYS3		Frequency of occurence:	4856_at	YGR155W	CYS4		Frequency of occurence:	10416_at	YLL060C	GTT2		2.2678e-06	11032_at	YJR010W	MET3		1.4109e-25	10418_at	YLL058W	YLL058W
ClimAna	0		10374_at	YLL056C	YLL056C		Met32p		5 of 32	4568_at	YHL040C	ARN1		6 of 10	6539_at	YDL059C	RAD59		5 of 20	5327_at	YFR030W	MET10		43 of 1526	10418_at	YLL058W	YLL058W		Frequency of occurence:	7565_at	YPR167C	MET16		Frequency of occurence:	10494_at	YKR069W	MET1
NlimAna	0		10375_at	YLL055W	YLL055W		Met4p								9162_at	YNL277W	MET2								10494_at	YKR069W	MET1		5 of 16					21 of 55	10563_at	YKL001C	MET14
PlimAna	0		10414_at	YLL062C	MHT1		Yap7p																		10563_at	YKL001C	MET14								10885_at	YJR137C	ECM17
SlimAna	1		10415_at	YLL061W	MMP1				Cbf1p	10016_at	YLR301W	YLR301W							Sulfur metabolism	10563_at	YKL001C	MET14			10612_at	YKL040C	NFU1								10887_at	YJR139C	HOM6
Oxygen	x		10416_at	YLL060C	GTT2		TFpairs:		P-value:	10256_at	YLR092W	SUL2		Met32-Met31	11355_at	YAL012W	CYS3		P-value:	11032_at	YJR010W	MET3			10728_at	YKL145W	RPT1								11032_at	YJR010W	MET3
			10418_at	YLL058W	YLL058W		Met32-Cbf1		1.5157e-13	10374_at	YLL056C	YLL056C		P-value:	5196_at	YGL184C	STR3		7.0037e-09	5327_at	YFR030W	MET10			10885_at	YJR137C	ECM17								11146_at	YJL101C	GSH1
			10494_at	YKR069W	MET1		Met32-Met31		Frequency of occurence:	10375_at	YLL055W	YLL055W		8.2958e-06	5812_at	YEL072W	RMD6		Frequency of occurence:	7565_at	YPR167C	MET16			10887_at	YJR139C	HOM6								11260_at	YJL212C	OPT1
			10563_at	YKL001C	MET14		Tye7-Cbf1		22 of 212	10885_at	YJR137C	ECM17		Frequency of occurence:	9162_at	YNL277W	MET2		6 of 12	8633_at	YOL064C	MET22			11032_at	YJR010W	MET3								11355_at	YAL012W	CYS3
			10612_at	YKL040C	NFU1					11032_at	YJR010W	MET3		4 of 10						9162_at	YNL277W	MET2			11097_at	YJL060W	BNA3								4098_at	YIR017C	MET28
			10689_at	YKL096W	CWP1		KEGG_pathways:			11097_at	YJL060W	BNA3													11146_at	YJL101C	GSH1								4856_at	YGR155W	CYS4
			10728_at	YKL145W	RPT1		Selenoamino acid metabolism			11146_at	YJL101C	GSH1													11260_at	YJL212C	OPT1								5196_at	YGL184C	STR3
			10885_at	YJR137C	ECM17		Sulfur metabolism			11355_at	YAL012W	CYS3		Tye7-Cbf1	10885_at	YJR137C	ECM17		Proteasome	10728_at	YKL145W	RPT1			11355_at	YAL012W	CYS3								5327_at	YFR030W	MET10
			10887_at	YJR139C	HOM6		Proteasome			4098_at	YIR017C	MET28		P-value:	11032_at	YJR010W	MET3		P-value:	4501_at	YHR027C	RPN1			4098_at	YIR017C	MET28								6218_at	YDR253C	MET32
			11032_at	YJR010W	MET3					4190_at	YIL074C	SER33		3.0433e-05	5327_at	YFR030W	MET10		0.00011741	5059_at	YGL048C	RPT6			4125_at	YIL046W	MET30								7169_at	YBR213W	MET8
			11097_at	YJL060W	BNA3		MIPS_categories:			4855_at	YGR154C	YGR154C		Frequency of occurence:	8633_at	YOL064C	MET22		Frequency of occurence:	6091_at	YDR394W	RPT3			4190_at	YIL074C	SER33								7565_at	YPR167C	MET16
			11146_at	YJL101C	GSH1		METABOLISM			4856_at	YGR155W	CYS4		5 of 26	9307_at	YMR301C	ATM1		5 of 34	8161_at	YOR362C	PRE10			4336_at	YHR176W	FMO1								8633_at	YOL064C	MET22
			11260_at	YJL212C	OPT1		amino acid metabolism			5327_at	YFR030W	MET10													4572_at	YHL036W	MUP3								9162_at	YNL277W	MET2
			11355_at	YAL012W	CYS3		metabolism of the aspartate family			5979_at	YDR510W	SMT3													4856_at	YGR155W	CYS4
			4040_at	YIR017w-a	YIR017w-a		metabolism of methionine			6539_at	YDL059C	RAD59													4923_at	YGR087C	PDC6
			4098_at	YIR017C	MET28		biosynthesis of methionine			7999_at	YPL250C	ICY2													4936_at	YGR055W	MUP1							sulfur amino acid metabolism	10414_at	YLL062C	MHT1
			4125_at	YIL046W	MET30		metabolism of the cysteine - aromatic group			8633_at	YOL064C	MET22													5059_at	YGL048C	RPT6							GO:0000096	10494_at	YKR069W	MET1
			4190_at	YIL074C	SER33		metabolism of cysteine			8937_at	YNL095C	YNL095C													5196_at	YGL184C	STR3							P-value:	10563_at	YKL001C	MET14
			4224_at	YIL132C	CSM2		nitrogen and sulfur metabolism			9162_at	YNL277W	MET2													5327_at	YFR030W	MET10							2.5399e-16	10887_at	YJR139C	HOM6
			4285_at	YIL166C	YIL166C		nitrogen and sulfur utilization			9307_at	YMR301C	ATM1													5424_at	YFL056C	AAD6							Frequency of occurence:	11032_at	YJR010W	MET3
			4336_at	YHR176W	FMO1		amino acid transport			9646_at	YML018C	YML018C													6091_at	YDR394W	RPT3							13 of 33	11355_at	YAL012W	CYS3
			4452_at	YHR071W	PCL5																				6218_at	YDR253C	MET32								4098_at	YIR017C	MET28
			4501_at	YHR027C	RPN1		GO_leafs:																		6607_at	YDL124W	YDL124W								4856_at	YGR155W	CYS4
			4568_at	YHL040C	ARN1		methionine metabolism		Met31p	11355_at	YAL012W	CYS3													7066_at	YBR293W	VBA2								5196_at	YGL184C	STR3
			4572_at	YHL036W	MUP3				P-value:	5196_at	YGL184C	STR3													7067_at	YBR294W	SUL1								6218_at	YDR253C	MET32
			4852_s_at	YGR151C	RSR1		GO_complete:		1.9121e-05	5812_at	YEL072W	RMD6													7169_at	YBR213W	MET8								7565_at	YPR167C	MET16
			4855_at	YGR154C	YGR154C		sulfur metabolism		Frequency of occurence:	9162_at	YNL277W	MET2													7565_at	YPR167C	MET16								8633_at	YOL064C	MET22
			4856_at	YGR155W	CYS4		sulfur amino acid metabolism		4 of 12																7791_at	YPL052W	OAZ1								9162_at	YNL277W	MET2
			4923_at	YGR087C	PDC6		organic acid metabolism																		8555_at	YOL007C	YOL007C
			4924_at	YGR088W	CTT1		amino acid and derivative metabolism																		8633_at	YOL064C	MET22
			4936_at	YGR055W	MUP1		amino acid metabolism		Met32p	10256_at	YLR092W	SUL2													8717_at	YOL164W	YOL164W							organic acid metabolism	10414_at	YLL062C	MHT1
			5059_at	YGL048C	RPT6		methionine metabolism		P-value:	10563_at	YKL001C	MET14													9138_at	YNL256W	FOL1							GO:0006082	10494_at	YKR069W	MET1
			5115_at	YGL127C	SOH1		nitrogen compound metabolism		2.1205e-15	11032_at	YJR010W	MET3													9162_at	YNL277W	MET2							P-value:	10563_at	YKL001C	MET14
			5196_at	YGL184C	STR3		aspartate family amino acid metabolism		Frequency of occurence:	11097_at	YJL060W	BNA3													9307_at	YMR301C	ATM1							4.3509e-06	10885_at	YJR137C	ECM17
			5327_at	YFR030W	MET10		amine metabolism		11 of 22	11355_at	YAL012W	CYS3													9631_at	YMR009W	YMR009W							Frequency of occurence:	10887_at	YJR139C	HOM6
			5336_at	YFR037C	RSC8		carboxylic acid metabolism			4936_at	YGR055W	MUP1																						16 of 295	11032_at	YJR010W	MET3
			5338_at	YFR039C	YFR039C		serine family amino acid metabolism			5196_at	YGL184C	STR3																							11355_at	YAL012W	CYS3
			5422_s_at	YFL067W	YFL067W		sulfur compound biosynthesis			5812_at	YEL072W	RMD6												amino acid metabolism	10256_at	YLR092W	SUL2								4098_at	YIR017C	MET28
			5424_at	YFL056C	AAD6		amino acid transport			6539_at	YDL059C	RAD59												P-value:	10414_at	YLL062C	MHT1								4190_at	YIL074C	SER33
			5425_at	YFL055W	AGP3					7169_at	YBR213W	MET8												2.2379e-18	10418_at	YLL058W	YLL058W								4856_at	YGR155W	CYS4
			5812_at	YEL072W	RMD6					9162_at	YNL277W	MET2												Frequency of occurence:	10494_at	YKR069W	MET1								5196_at	YGL184C	STR3
			5951_at	YDR527W	RBA50																			28 of 244	10563_at	YKL001C	MET14								6218_at	YDR253C	MET32
			5979_at	YDR510W	SMT3																				10885_at	YJR137C	ECM17								7565_at	YPR167C	MET16
			6091_at	YDR394W	RPT3				Met4p	11355_at	YAL012W	CYS3													10887_at	YJR139C	HOM6								8633_at	YOL064C	MET22
			6102_at	YDR361C	BCP1				P-value:	4936_at	YGR055W	MUP1													11032_at	YJR010W	MET3								9138_at	YNL256W	FOL1
			6218_at	YDR253C	MET32				1.9121e-05	5196_at	YGL184C	STR3													11097_at	YJL060W	BNA3								9162_at	YNL277W	MET2
			6219_at	YDR254W	CHL4				Frequency of occurence:	9162_at	YNL277W	MET2													11355_at	YAL012W	CYS3
			6342_at	YDR151C	CTH1				4 of 12																4098_at	YIR017C	MET28
			6378_at	YDR098C	GRX3																				4125_at	YIL046W	MET30							amino acid and derivative metabolism	10414_at	YLL062C	MHT1
			6539_at	YDL059C	RAD59																				4190_at	YIL074C	SER33							GO:0006519	10494_at	YKR069W	MET1
			6607_at	YDL124W	YDL124W				Yap7p	10416_at	YLL060C	GTT2													4572_at	YHL036W	MUP3							P-value:	10563_at	YKL001C	MET14
			7065_at	YBR292C	YBR292C				P-value:	10418_at	YLL058W	YLL058W													4856_at	YGR155W	CYS4							1.0575e-07	10885_at	YJR137C	ECM17
			7066_at	YBR293W	VBA2				1.5981e-05	10612_at	YKL040C	NFU1													4936_at	YGR055W	MUP1							Frequency of occurence:	10887_at	YJR139C	HOM6
			7067_at	YBR294W	SUL1				Frequency of occurence:	11146_at	YJL101C	GSH1													5196_at	YGL184C	STR3							15 of 195	11032_at	YJR010W	MET3
			7169_at	YBR213W	MET8				11 of 158	11355_at	YAL012W	CYS3													5327_at	YFR030W	MET10								11355_at	YAL012W	CYS3
			7457_at	YBL084C	CDC27					5424_at	YFL056C	AAD6													5424_at	YFL056C	AAD6								4098_at	YIR017C	MET28
			7565_at	YPR167C	MET16					5425_at	YFL055W	AGP3													6218_at	YDR253C	MET32								4190_at	YIL074C	SER33
			7566_at	YPR168W	NUT2					6607_at	YDL124W	YDL124W													7066_at	YBR293W	VBA2								4856_at	YGR155W	CYS4
			7791_at	YPL052W	OAZ1					7565_at	YPR167C	MET16													7067_at	YBR294W	SUL1								5196_at	YGL184C	STR3
			7999_at	YPL250C	ICY2					7566_at	YPR168W	NUT2													7169_at	YBR213W	MET8								6218_at	YDR253C	MET32
			8021_at	YPL274W	SAM3					9134_at	YNL260C	YNL260C													7565_at	YPR167C	MET16								7565_at	YPR167C	MET16
			8161_at	YOR362C	PRE10																				7791_at	YPL052W	OAZ1								8633_at	YOL064C	MET22
			8177_at	YOR378W	YOR378W																				8633_at	YOL064C	MET22								9162_at	YNL277W	MET2
			8206_at	YOR316C	COT1																				9162_at	YNL277W	MET2
			8442_g_at	YOR104W	PIN2																				9631_at	YMR009W	YMR009W
			8486_at	YOR058C	ASE1																													amino acid metabolism	10414_at	YLL062C	MHT1
			8553_at	YOL009C	MDM12																													GO:0006520	10494_at	YKR069W	MET1
			8555_at	YOL007C	YOL007C																			metabolism of the aspartate family	10414_at	YLL062C	MHT1							P-value:	10563_at	YKL001C	MET14
			8633_at	YOL064C	MET22																			P-value:	10494_at	YKR069W	MET1							3.3581e-08	10885_at	YJR137C	ECM17
			8717_at	YOL164W	YOL164W																			3.0113e-16	10563_at	YKL001C	MET14							Frequency of occurence:	10887_at	YJR139C	HOM6
			8718_at	YOL163W	YOL163W																			Frequency of occurence:	10885_at	YJR137C	ECM17							15 of 179	11032_at	YJR010W	MET3
			8719_at	YOL162W	YOL162W																			16 of 64	10887_at	YJR139C	HOM6								11355_at	YAL012W	CYS3
			8723_at	YOL158C	ENB1																				11032_at	YJR010W	MET3								4098_at	YIR017C	MET28
			8937_at	YNL095C	YNL095C																				11355_at	YAL012W	CYS3								4190_at	YIL074C	SER33
			9068_at	YNL191W	YNL191W																				4856_at	YGR155W	CYS4								4856_at	YGR155W	CYS4
			9118_at	YNL276C	YNL276C																				5196_at	YGL184C	STR3								5196_at	YGL184C	STR3
			9134_at	YNL260C	YNL260C																				5327_at	YFR030W	MET10								6218_at	YDR253C	MET32
			9138_at	YNL256W	FOL1																				6218_at	YDR253C	MET32								7565_at	YPR167C	MET16
			9162_at	YNL277W	MET2																				7066_at	YBR293W	VBA2								8633_at	YOL064C	MET22
			9307_at	YMR301C	ATM1																				7565_at	YPR167C	MET16								9162_at	YNL277W	MET2
			9631_at	YMR009W	YMR009W																				8633_at	YOL064C	MET22
			9646_at	YML018C	YML018C																				9162_at	YNL277W	MET2
			9675_at	YML034W	SRC1																				9631_at	YMR009W	YMR009W							methionine metabolism	10494_at	YKR069W	MET1
			9761_at	YML124C	TUB3																													GO:0006555	10563_at	YKL001C	MET14
			9943_at	YLR364W	YLR364W																													P-value:	10887_at	YJR139C	HOM6
																								metabolism of methionine	10414_at	YLL062C	MHT1							6.1371e-10	11032_at	YJR010W	MET3
																								P-value:	10494_at	YKR069W	MET1							Frequency of occurence:	5196_at	YGL184C	STR3
																								3.813e-19	10563_at	YKL001C	MET14							8 of 23	7565_at	YPR167C	MET16
																								Frequency of occurence:	10885_at	YJR137C	ECM17								8633_at	YOL064C	MET22
																								15 of 36	10887_at	YJR139C	HOM6								9162_at	YNL277W	MET2
																									11032_at	YJR010W	MET3
																									11355_at	YAL012W	CYS3
																									4856_at	YGR155W	CYS4							nitrogen compound metabolism	10414_at	YLL062C	MHT1
																									5196_at	YGL184C	STR3							GO:0006807	10494_at	YKR069W	MET1
																									5327_at	YFR030W	MET10							P-value:	10563_at	YKL001C	MET14
																									6218_at	YDR253C	MET32							1.071e-06	10885_at	YJR137C	ECM17
																									7565_at	YPR167C	MET16							Frequency of occurence:	10887_at	YJR139C	HOM6
																									8633_at	YOL064C	MET22							15 of 233	11032_at	YJR010W	MET3
																									9162_at	YNL277W	MET2								11355_at	YAL012W	CYS3
																									9631_at	YMR009W	YMR009W								4098_at	YIR017C	MET28
																																			4190_at	YIL074C	SER33
																																			4856_at	YGR155W	CYS4
																								biosynthesis of methionine	10563_at	YKL001C	MET14								5196_at	YGL184C	STR3
																								P-value:	10885_at	YJR137C	ECM17								6218_at	YDR253C	MET32
																								4.1845e-12	11355_at	YAL012W	CYS3								7565_at	YPR167C	MET16
																								Frequency of occurence:	4856_at	YGR155W	CYS4								8633_at	YOL064C	MET22
																								8 of 14	5196_at	YGL184C	STR3								9162_at	YNL277W	MET2
																									5327_at	YFR030W	MET10
																									8633_at	YOL064C	MET22
																									9162_at	YNL277W	MET2							aspartate family amino acid metabolism	10494_at	YKR069W	MET1
																																		GO:0009066	10563_at	YKL001C	MET14
																																		P-value:	10887_at	YJR139C	HOM6
																								metabolism of the cysteine - aromatic group	10414_at	YLL062C	MHT1							1.4301e-07	11032_at	YJR010W	MET3
																								P-value:	10418_at	YLL058W	YLL058W							Frequency of occurence:	5196_at	YGL184C	STR3
																								1.58e-08	10887_at	YJR139C	HOM6							8 of 43	7565_at	YPR167C	MET16
																								Frequency of occurence:	11097_at	YJL060W	BNA3								8633_at	YOL064C	MET22
																								11 of 80	11355_at	YAL012W	CYS3								9162_at	YNL277W	MET2
																									4190_at	YIL074C	SER33
																									4856_at	YGR155W	CYS4
																									5424_at	YFL056C	AAD6							amine metabolism	10414_at	YLL062C	MHT1
																									6218_at	YDR253C	MET32							GO:0009308	10494_at	YKR069W	MET1
																									7066_at	YBR293W	VBA2							P-value:	10563_at	YKL001C	MET14
																									9162_at	YNL277W	MET2							3.8107e-07	10885_at	YJR137C	ECM17
																																		Frequency of occurence:	10887_at	YJR139C	HOM6
																																		15 of 215	11032_at	YJR010W	MET3
																								metabolism of cysteine	10414_at	YLL062C	MHT1								11355_at	YAL012W	CYS3
																								P-value:	10418_at	YLL058W	YLL058W								4098_at	YIR017C	MET28
																								6.9172e-07	11355_at	YAL012W	CYS3								4190_at	YIL074C	SER33
																								Frequency of occurence:	4856_at	YGR155W	CYS4								4856_at	YGR155W	CYS4
																								5 of 13	6218_at	YDR253C	MET32								5196_at	YGL184C	STR3
																																			6218_at	YDR253C	MET32
																																			7565_at	YPR167C	MET16
																								nitrogen and sulfur metabolism	10373_at	YLL057C	JLP1								8633_at	YOL064C	MET22
																								P-value:	10418_at	YLL058W	YLL058W								9162_at	YNL277W	MET2
																								5.9027e-16	10494_at	YKR069W	MET1
																								Frequency of occurence:	10563_at	YKL001C	MET14
																								18 of 94	10612_at	YKL040C	NFU1							carboxylic acid metabolism	10414_at	YLL062C	MHT1
																									10885_at	YJR137C	ECM17							GO:0019752	10494_at	YKR069W	MET1
																									11032_at	YJR010W	MET3							P-value:	10563_at	YKL001C	MET14
																									11097_at	YJL060W	BNA3							4.3509e-06	10885_at	YJR137C	ECM17
																									11260_at	YJL212C	OPT1							Frequency of occurence:	10887_at	YJR139C	HOM6
																									4098_at	YIR017C	MET28							16 of 295	11032_at	YJR010W	MET3
																									4336_at	YHR176W	FMO1								11355_at	YAL012W	CYS3
																									5196_at	YGL184C	STR3								4098_at	YIR017C	MET28
																									5327_at	YFR030W	MET10								4190_at	YIL074C	SER33
																									6218_at	YDR253C	MET32								4856_at	YGR155W	CYS4
																									7169_at	YBR213W	MET8								5196_at	YGL184C	STR3
																									7565_at	YPR167C	MET16								6218_at	YDR253C	MET32
																									8633_at	YOL064C	MET22								7565_at	YPR167C	MET16
																									8717_at	YOL164W	YOL164W								8633_at	YOL064C	MET22
																																			9138_at	YNL256W	FOL1
																																			9162_at	YNL277W	MET2
																								nitrogen and sulfur utilization	10494_at	YKR069W	MET1
																								P-value:	10563_at	YKL001C	MET14
																								1.4629e-11	10612_at	YKL040C	NFU1							serine family amino acid metabolism	10887_at	YJR139C	HOM6
																								Frequency of occurence:	10885_at	YJR137C	ECM17							GO:0009069	11355_at	YAL012W	CYS3
																								12 of 56	11032_at	YJR010W	MET3							P-value:	4190_at	YIL074C	SER33
																									11097_at	YJL060W	BNA3							9.9726e-06	4856_at	YGR155W	CYS4
																									4336_at	YHR176W	FMO1							Frequency of occurence:	9162_at	YNL277W	MET2
																									5196_at	YGL184C	STR3							5 of 21
																									5327_at	YFR030W	MET10
																									7169_at	YBR213W	MET8
																									7565_at	YPR167C	MET16							sulfur compound biosynthesis	11146_at	YJL101C	GSH1
																									8633_at	YOL064C	MET22							GO:0044272	4098_at	YIR017C	MET28
																																		P-value:	4856_at	YGR155W	CYS4
																																		3.6622e-08	5196_at	YGL184C	STR3
																								amino acid transport	10415_at	YLL061W	MMP1							Frequency of occurence:	8633_at	YOL064C	MET22
																								P-value:	4572_at	YHL036W	MUP3							6 of 15	9162_at	YNL277W	MET2
																								3.6758e-05	4936_at	YGR055W	MUP1
																								Frequency of occurence:	5425_at	YFL055W	AGP3
																								6 of 44	7066_at	YBR293W	VBA2							amino acid transport	10415_at	YLL061W	MMP1
																									8021_at	YPL274W	SAM3							GO:0006865	4572_at	YHL036W	MUP3
																																		P-value:	4936_at	YGR055W	MUP1
																																		9.392e-06	5425_at	YFL055W	AGP3
																																		Frequency of occurence:	7066_at	YBR293W	VBA2
																																		6 of 35	8021_at	YPL274W	SAM3

## Sheet: Module10
Module10
52 genes
Experiment	Discretized expression pattern		Affy_ID	Systematic Name	Gene Name		Overview		TF	Genes in this module bound by the TF				TF-pair	Genes in this module bound by both TF's				GO_complete category	Genes in this module with this GO category
ClimAer	0		10310_at	YLR014C	PPR1		TF's:		Cbf1p	11056_at	YJL012C	VTC4		Pho4-Cbf1	11132_at	YJL117W	PHO86		anion transport	11132_at	YJL117W	PHO86
NlimAer	0		10700_at	YKL128C	PMU1		Cbf1p		P-value:	11132_at	YJL117W	PHO86		P-value:	4385_at	YHR136C	SPL2		GO:0006820	6793_at	YCR098C	GIT1
PlimAer	1		11056_at	YJL012C	VTC4		Pho4p		4.4075e-05	4385_at	YHR136C	SPL2		2.2363e-08	7779_at	YPL019C	VTC3		P-value:	7069_at	YBR296C	PHO89
SlimAer	0		11101_at	YJL056C	ZAP1				Frequency of occurence:	4753_at	YGR233C	PHO81		Frequency of occurence:	8410_at	YOR163W	DDP1		8.6211e-06	9762_at	YML123C	PHO84
ClimAna	0		11130_at	YJL119C	YJL119C		TFpairs:		9 of 212	5645_at	YER072W	VTC1		5 of 12	9762_at	YML123C	PHO84		Frequency of occurence:
NlimAna	0		11132_at	YJL117W	PHO86		Pho4-Cbf1			7779_at	YPL019C	VTC3							4 of 17
PlimAna	1		11262_s_at	YAR071W	PHO12					8410_at	YOR163W	DDP1
SlimAna	0		11309_at	YAR069C	YAR069C		GO_complete:			9762_at	YML123C	PHO84
Oxygen	x		11385_s_at	YAL063C	FLO5		anion transport			9901_at	YLR410W	VIP1
			3938_at	YBL069W	AST1
			4236_at	YIL120W	QDR1
			4385_at	YHR136C	SPL2				Pho4p	11132_at	YJL117W	PHO86
			4475_at	YHR046C	INM1				P-value:	4385_at	YHR136C	SPL2
			4517_at	YHR001W	OSH7				3.2618e-09	6201_at	YDR281C	PHM6
			4753_at	YGR233C	PHO81				Frequency of occurence:	6793_at	YCR098C	GIT1
			4915_at	YGR079W	YGR079W				8 of 48	7069_at	YBR296C	PHO89
			5246_at	YGL224C	SDT1					7779_at	YPL019C	VTC3
			5535_at	YER186C	YER186C					8410_at	YOR163W	DDP1
			5633_at	YER062C	HOR2					9762_at	YML123C	PHO84
			5645_at	YER072W	VTC1
			5692_at	YER037W	PHM8
			6051_at	YDR400W	URH1
			6201_at	YDR281C	PHM6
			6466_at	YDR005C	MAF1
			6478_at	YDR017C	KCS1
			6591_at	YDL095W	PMT1
			6793_at	YCR098C	GIT1
			6847_g_at	YCR061W	YCR061W
			6894_at	YCL038C	ATG22
			6896_at	YCL036W	GFD2
			7036_s_at	YBL069W	AST1
			7069_at	YBR296C	PHO89
			7273_at	YBR092C	PHO3
			7275_at	YBR094W	YBR094W
			7391_at	YBL016W	FUS3
			7427_at	YBL070C	YBL070C
			7428_at	YBL068W	PRS4
			7547_at	YPR195C	YPR195C
			7779_at	YPL019C	VTC3
			7870_at	YPL110C	YPL110C
			8187_at	YOR343C	YOR343C
			8191_at	YOR347C	PYK2
			8410_at	YOR163W	DDP1
			8551_at	YOL011W	PLB3
			8704_at	YOL130W	ALR1
			9079_at	YNL224C	YNL224C
			9086_at	YNL217W	YNL217W
			9432_at	YMR205C	PFK2
			9438_at	YMR211W	DML1
			9711_at	YML088W	UFO1
			9762_at	YML123C	PHO84
			9901_at	YLR410W	VIP1

[truncated: 20 more sheets: Module11, Module12, Module13, Module14, Module15, Module16, Module17, Module18, Module19, Module20, Module21, Module22, Module23, Module24, Module25, Module26, Other Modules, Other Modules (2), Other Modules (3), Other Modules (4)]
