# Supplementary material for: Exploiting combinatorial cultivation conditions to infer transcriptional regulation
Source: BMC Genomics. 2007 Jan 22;8:25. doi: 10.1186/1471-2164-8-25 (PMC1797021; doi:10.1186/1471-2164-8-25)
Supplement: Additional file 2 — Discretized Clustering Without Linear Mapping. An Excel file containing all the modules derived with the proposed method, however without applying the linear mapping. Also, significantly enriched annotation categories and transcription factors are given. [file 1471-2164-8-25-S2.xls]

## Sheet: Module1
Module1
30 genes
Experiment	Discretized expression pattern		Affy_ID	Systematic Name	Gene Name		Overview		TF	Genes in this module bound by the TF				KEGG_pathway	Genes in this module with this KEGG pathway				MIPS category	Genes in this module with this MIPS category				GO_leaf category	Genes in this module with this GO category				GO_complete category	Genes in this module with this GO category
ClimAer	1		10010_at	YLR295C	ATP14		TF's:		Hap4p	10010_at	YLR295C	ATP14		Oxidative phosphorylation	10010_at	YLR295C	ATP14		ENERGY	10010_at	YLR295C	ATP14		ATP synthesis coupled proton transport	10010_at	YLR295C	ATP14		transport	10010_at	YLR295C	ATP14
NlimAer	0		10390_at	YLL041C	SDH2		Hap4p		P-value:	4838_at	YGR183C	QCR9		P-value:	10390_at	YLL041C	SDH2		P-value:	10390_at	YLL041C	SDH2		GO:0015986	6154_at	YDR322C-A	TIM11		GO:0006810	10390_at	YLL041C	SDH2
PlimAer	0		10725_at	YKL148C	SDH1				1.3807e-12	5766_at	YEL024W	RIP1		1.3562e-15	10725_at	YKL148C	SDH1		5.335e-13	10725_at	YKL148C	SDH1		P-value:	6503_at	YDL004W	ATP16		P-value:	10725_at	YKL148C	SDH1
SlimAer	0		4312_at	YHR198C	YHR198C		KEGG_pathways:		Frequency of occurence:	6154_at	YDR322C-A	TIM11		Frequency of occurence:	4838_at	YGR183C	QCR9		Frequency of occurence:	4838_at	YGR183C	QCR9		3.1216e-08	8024_at	YPL271W	ATP15		2.032e-05	4838_at	YGR183C	QCR9
ClimAna	0		4838_at	YGR183C	QCR9		Oxidative phosphorylation		9 of 54	6503_at	YDL004W	ATP16		11 of 62	5766_at	YEL024W	RIP1		16 of 360	5766_at	YEL024W	RIP1		Frequency of occurence:	9291_at	YML081C-A	ATP18		Frequency of occurence:	5766_at	YEL024W	RIP1
NlimAna	-1		5135_at	YGL107C	RMD9		ATP synthesis			6531_at	YDL067C	COX9			6503_at	YDL004W	ATP16			5935_at	YDR511W	ACN9		5 of 21					14 of 910	6154_at	YDR322C-A	TIM11
PlimAna	-1		5353_at	YFR011C	YFR011C					8024_at	YPL271W	ATP15			6531_at	YDL067C	COX9			6154_at	YDR322C-A	TIM11								6503_at	YDL004W	ATP16
SlimAna	-1		5766_at	YEL024W	RIP1		MIPS_categories:			9350_at	YMR256C	COX7			8024_at	YPL271W	ATP15			6339_at	YDR148C	KGD2								6531_at	YDL067C	COX9
			5935_at	YDR511W	ACN9		ENERGY			9930_at	YLR395C	COX8			9291_at	YML081C-A	ATP18			6403_at	YDR079W	PET100		tricarboxylic acid cycle	10390_at	YLL041C	SDH2			6877_at	YCL001W	RER1
			5963_at	YDR494W	RSM28		electron transport and membrane-associated energy conservation								9350_at	YMR256C	COX7			6503_at	YDL004W	ATP16		GO:0006099	10725_at	YKL148C	SDH1			8024_at	YPL271W	ATP15
			6154_at	YDR322C-A	TIM11		respiration								9930_at	YLR395C	COX8			6531_at	YDL067C	COX9		P-value:	6339_at	YDR148C	KGD2			8518_at	YOR045W	TOM6
			6339_at	YDR148C	KGD2		aerobic respiration													7186_at	YBR185C	MBA1		4.1045e-05						9291_at	YML081C-A	ATP18
			6403_at	YDR079W	PET100		energy conversion and regeneration													8024_at	YPL271W	ATP15		Frequency of occurence:						9350_at	YMR256C	COX7
			6503_at	YDL004W	ATP16		energy generation (e.g. ATP synthase)							ATP synthesis	10010_at	YLR295C	ATP14			9291_at	YML081C-A	ATP18		3 of 15						AFFX-YEL024w/RIP1_at	M23316	RIP1
			6531_at	YDL067C	COX9		transported compounds (substrates)							P-value:	6503_at	YDL004W	ATP16			9350_at	YMR256C	COX7
			6579_at	YDL107W	MSS2		electron / hydrogen transport							4.6844e-06	8024_at	YPL271W	ATP15			9930_at	YLR395C	COX8
			6877_at	YCL001W	RER1		mitochondrial transport							Frequency of occurence:	9291_at	YML081C-A	ATP18							aerobic respiration	4838_at	YGR183C	QCR9		localization	10010_at	YLR295C	ATP14
			7082_at	YBR262C	YBR262C									4 of 25										GO:0009060	5766_at	YEL024W	RIP1		GO:0051179	10390_at	YLL041C	SDH2
			7186_at	YBR185C	MBA1		GO_leafs:												electron transport and membrane-associated energy conservation	10010_at	YLR295C	ATP14		P-value:	6403_at	YDR079W	PET100		P-value:	10725_at	YKL148C	SDH1
			8024_at	YPL271W	ATP15		ATP synthesis coupled proton transport												P-value:	10390_at	YLL041C	SDH2		2.5889e-08	6531_at	YDL067C	COX9		2.7853e-05	4838_at	YGR183C	QCR9
			8518_at	YOR045W	TOM6		tricarboxylic acid cycle												2.8123e-18	10725_at	YKL148C	SDH1		Frequency of occurence:	7186_at	YBR185C	MBA1		Frequency of occurence:	5766_at	YEL024W	RIP1
			8626_at	YOL071W	EMI5		aerobic respiration												Frequency of occurence:	4838_at	YGR183C	QCR9		7 of 71	9350_at	YMR256C	COX7		14 of 935	6154_at	YDR322C-A	TIM11
			8951_at	YNL081C	SWS2		mitochondrial electron transport, ubiquinol to cytochrome c												12 of 54	5766_at	YEL024W	RIP1			AFFX-YEL024w/RIP1_at	M23316	RIP1			6503_at	YDL004W	ATP16
			9155_at	YNL284C	MRPL10															6154_at	YDR322C-A	TIM11								6531_at	YDL067C	COX9
			9291_at	YML081C-A	ATP18		GO_complete:													6503_at	YDL004W	ATP16								6877_at	YCL001W	RER1
			9335_at	YMR286W	MRPL33		transport													6531_at	YDL067C	COX9		mitochondrial electron transport, ubiquinol to cytochrome c	4838_at	YGR183C	QCR9			8024_at	YPL271W	ATP15
			9350_at	YMR256C	COX7		localization													8024_at	YPL271W	ATP15		GO:0006122	5766_at	YEL024W	RIP1			8518_at	YOR045W	TOM6
			9407_at	YMR225C	MRPL44		establishment of localization													9291_at	YML081C-A	ATP18		P-value:	AFFX-YEL024w/RIP1_at	M23316	RIP1			9291_at	YML081C-A	ATP18
			9930_at	YLR395C	COX8		generation of precursor metabolites and energy													9350_at	YMR256C	COX7		3.294e-05						9350_at	YMR256C	COX7
			AFFX-YEL024w/RIP1_at	M23316	RIP1		oxidative phosphorylation													9930_at	YLR395C	COX8		Frequency of occurence:						AFFX-YEL024w/RIP1_at	M23316	RIP1
							purine nucleotide metabolism																	3 of 14
							purine nucleotide biosynthesis
							coenzyme metabolism												respiration	10010_at	YLR295C	ATP14							establishment of localization	10010_at	YLR295C	ATP14
							group transfer coenzyme metabolism												P-value:	10390_at	YLL041C	SDH2							GO:0051234	10390_at	YLL041C	SDH2
							nucleoside phosphate metabolism												1.2806e-16	10725_at	YKL148C	SDH1							P-value:	10725_at	YKL148C	SDH1
							ATP biosynthesis												Frequency of occurence:	4838_at	YGR183C	QCR9							2.1939e-05	4838_at	YGR183C	QCR9
							phosphorus metabolism												14 of 131	5766_at	YEL024W	RIP1							Frequency of occurence:	5766_at	YEL024W	RIP1
							phosphate metabolism													6154_at	YDR322C-A	TIM11							14 of 916	6154_at	YDR322C-A	TIM11
							hydrogen transport													6403_at	YDR079W	PET100								6503_at	YDL004W	ATP16
							coenzyme biosynthesis													6503_at	YDL004W	ATP16								6531_at	YDL067C	COX9
							nucleoside triphosphate metabolism													6531_at	YDL067C	COX9								6877_at	YCL001W	RER1
							nucleoside triphosphate biosynthesis													7186_at	YBR185C	MBA1								8024_at	YPL271W	ATP15
							purine nucleoside triphosphate metabolism													8024_at	YPL271W	ATP15								8518_at	YOR045W	TOM6
							purine nucleoside triphosphate biosynthesis													9291_at	YML081C-A	ATP18								9291_at	YML081C-A	ATP18
							purine ribonucleotide metabolism													9350_at	YMR256C	COX7								9350_at	YMR256C	COX7
							purine ribonucleotide biosynthesis													9930_at	YLR395C	COX8								AFFX-YEL024w/RIP1_at	M23316	RIP1
							nucleotide biosynthesis
							ribonucleoside triphosphate metabolism
							ribonucleoside triphosphate biosynthesis												aerobic respiration	10390_at	YLL041C	SDH2							generation of precursor metabolites and energy	10010_at	YLR295C	ATP14
							purine ribonucleoside triphosphate metabolism												P-value:	10725_at	YKL148C	SDH1							GO:0006091	10390_at	YLL041C	SDH2
							purine ribonucleoside triphosphate biosynthesis												2.7031e-11	4838_at	YGR183C	QCR9							P-value:	10725_at	YKL148C	SDH1
							ribonucleotide metabolism												Frequency of occurence:	5766_at	YEL024W	RIP1							4.1718e-16	4838_at	YGR183C	QCR9
							ribonucleotide biosynthesis												9 of 74	6403_at	YDR079W	PET100							Frequency of occurence:	5766_at	YEL024W	RIP1
							monovalent inorganic cation transport													6531_at	YDL067C	COX9							16 of 229	5935_at	YDR511W	ACN9
							energy coupled proton transport, down electrochemical gradient													7186_at	YBR185C	MBA1								6154_at	YDR322C-A	TIM11
							ATP synthesis coupled proton transport													9350_at	YMR256C	COX7								6339_at	YDR148C	KGD2
							proton transport													9930_at	YLR395C	COX8								6403_at	YDR079W	PET100
							phosphorylation																							6503_at	YDL004W	ATP16
							ATP metabolism																							6531_at	YDL067C	COX9
							cofactor metabolism												energy conversion and regeneration	10010_at	YLR295C	ATP14								7186_at	YBR185C	MBA1
							cofactor biosynthesis												P-value:	6154_at	YDR322C-A	TIM11								8024_at	YPL271W	ATP15
							aerobic respiration												1.0767e-06	6503_at	YDL004W	ATP16								9291_at	YML081C-A	ATP18
							energy derivation by oxidation of organic compounds												Frequency of occurence:	8024_at	YPL271W	ATP15								9350_at	YMR256C	COX7
							cellular respiration												5 of 41	9291_at	YML081C-A	ATP18								AFFX-YEL024w/RIP1_at	M23316	RIP1
							electron transport
							ATP synthesis coupled electron transport
							ATP synthesis coupled electron transport (sensu Eukaryota)												energy generation (e.g. ATP synthase)	10010_at	YLR295C	ATP14							oxidative phosphorylation	10010_at	YLR295C	ATP14
																			P-value:	6154_at	YDR322C-A	TIM11							GO:0006119	10390_at	YLL041C	SDH2
																			1.3273e-08	6503_at	YDL004W	ATP16							P-value:	10725_at	YKL148C	SDH1
																			Frequency of occurence:	8024_at	YPL271W	ATP15							7.6645e-19	4838_at	YGR183C	QCR9
																			5 of 18	9291_at	YML081C-A	ATP18							Frequency of occurence:	5766_at	YEL024W	RIP1
																													12 of 49	6154_at	YDR322C-A	TIM11
																														6503_at	YDL004W	ATP16
																			transported compounds (substrates)	10010_at	YLR295C	ATP14								6531_at	YDL067C	COX9
																			P-value:	10390_at	YLL041C	SDH2								8024_at	YPL271W	ATP15
																			5.5875e-06	10725_at	YKL148C	SDH1								9291_at	YML081C-A	ATP18
																			Frequency of occurence:	6154_at	YDR322C-A	TIM11								9350_at	YMR256C	COX7
																			12 of 583	6503_at	YDL004W	ATP16								AFFX-YEL024w/RIP1_at	M23316	RIP1
																				6531_at	YDL067C	COX9
																				6579_at	YDL107W	MSS2
																				8024_at	YPL271W	ATP15							purine nucleotide metabolism	10010_at	YLR295C	ATP14
																				8518_at	YOR045W	TOM6							GO:0006163	6154_at	YDR322C-A	TIM11
																				9291_at	YML081C-A	ATP18							P-value:	6503_at	YDL004W	ATP16
																				9350_at	YMR256C	COX7							2.4044e-06	8024_at	YPL271W	ATP15
																				9930_at	YLR395C	COX8							Frequency of occurence:	9291_at	YML081C-A	ATP18
																													5 of 48
																			electron / hydrogen transport	10010_at	YLR295C	ATP14
																			P-value:	10390_at	YLL041C	SDH2							purine nucleotide biosynthesis	10010_at	YLR295C	ATP14
																			7.7255e-13	10725_at	YKL148C	SDH1							GO:0006164	6154_at	YDR322C-A	TIM11
																			Frequency of occurence:	6154_at	YDR322C-A	TIM11							P-value:	6503_at	YDL004W	ATP16
																			10 of 76	6503_at	YDL004W	ATP16							1.7325e-06	8024_at	YPL271W	ATP15
																				6531_at	YDL067C	COX9							Frequency of occurence:	9291_at	YML081C-A	ATP18
																				8024_at	YPL271W	ATP15							5 of 45
																				9291_at	YML081C-A	ATP18
																				9350_at	YMR256C	COX7
																				9930_at	YLR395C	COX8							coenzyme metabolism	10010_at	YLR295C	ATP14
																													GO:0006732	10390_at	YLL041C	SDH2
																													P-value:	10725_at	YKL148C	SDH1
																			mitochondrial transport	10010_at	YLR295C	ATP14							4.7876e-08	6154_at	YDR322C-A	TIM11
																			P-value:	6154_at	YDR322C-A	TIM11							Frequency of occurence:	6339_at	YDR148C	KGD2
																			5.5693e-06	6503_at	YDL004W	ATP16							8 of 119	6503_at	YDL004W	ATP16
																			Frequency of occurence:	6579_at	YDL107W	MSS2								8024_at	YPL271W	ATP15
																			6 of 100	8024_at	YPL271W	ATP15								9291_at	YML081C-A	ATP18
																				8518_at	YOR045W	TOM6
																													group transfer coenzyme metabolism	10010_at	YLR295C	ATP14
																													GO:0006752	6154_at	YDR322C-A	TIM11
																													P-value:	6503_at	YDL004W	ATP16
																													1.7325e-06	8024_at	YPL271W	ATP15
																													Frequency of occurence:	9291_at	YML081C-A	ATP18
																													5 of 45
																													nucleoside phosphate metabolism	10010_at	YLR295C	ATP14
																													GO:0006753	6154_at	YDR322C-A	TIM11
																													P-value:	6503_at	YDL004W	ATP16
																													3.1216e-08	8024_at	YPL271W	ATP15
																													Frequency of occurence:	9291_at	YML081C-A	ATP18
																													5 of 21
																													ATP biosynthesis	10010_at	YLR295C	ATP14
																													GO:0006754	6154_at	YDR322C-A	TIM11
																													P-value:	6503_at	YDL004W	ATP16
																													3.1216e-08	8024_at	YPL271W	ATP15
																													Frequency of occurence:	9291_at	YML081C-A	ATP18
																													5 of 21
																													phosphorus metabolism	10010_at	YLR295C	ATP14
																													GO:0006793	10390_at	YLL041C	SDH2
																													P-value:	10725_at	YKL148C	SDH1
																													2.5211e-11	4838_at	YGR183C	QCR9
																													Frequency of occurence:	5766_at	YEL024W	RIP1
																													12 of 195	6154_at	YDR322C-A	TIM11
																														6503_at	YDL004W	ATP16
																														6531_at	YDL067C	COX9
																														8024_at	YPL271W	ATP15
																														9291_at	YML081C-A	ATP18
																														9350_at	YMR256C	COX7
																														AFFX-YEL024w/RIP1_at	M23316	RIP1
																													phosphate metabolism	10010_at	YLR295C	ATP14
																													GO:0006796	10390_at	YLL041C	SDH2
																													P-value:	10725_at	YKL148C	SDH1
																													2.5211e-11	4838_at	YGR183C	QCR9
																													Frequency of occurence:	5766_at	YEL024W	RIP1
																													12 of 195	6154_at	YDR322C-A	TIM11
																														6503_at	YDL004W	ATP16
																														6531_at	YDL067C	COX9
																														8024_at	YPL271W	ATP15
																														9291_at	YML081C-A	ATP18
																														9350_at	YMR256C	COX7
																														AFFX-YEL024w/RIP1_at	M23316	RIP1
																													hydrogen transport	10010_at	YLR295C	ATP14
																													GO:0006818	6154_at	YDR322C-A	TIM11
																													P-value:	6503_at	YDL004W	ATP16
																													8.0442e-08	8024_at	YPL271W	ATP15
																													Frequency of occurence:	9291_at	YML081C-A	ATP18
																													5 of 25
																													coenzyme biosynthesis	10010_at	YLR295C	ATP14
																													GO:0009108	6154_at	YDR322C-A	TIM11
																													P-value:	6503_at	YDL004W	ATP16
																													5.7085e-06	8024_at	YPL271W	ATP15
																													Frequency of occurence:	9291_at	YML081C-A	ATP18
																													5 of 57
																													nucleoside triphosphate metabolism	10010_at	YLR295C	ATP14
																													GO:0009141	6154_at	YDR322C-A	TIM11
																													P-value:	6503_at	YDL004W	ATP16
																													1.4735e-07	8024_at	YPL271W	ATP15
																													Frequency of occurence:	9291_at	YML081C-A	ATP18
																													5 of 28
																													nucleoside triphosphate biosynthesis	10010_at	YLR295C	ATP14
																													GO:0009142	6154_at	YDR322C-A	TIM11
																													P-value:	6503_at	YDL004W	ATP16
																													1.2143e-07	8024_at	YPL271W	ATP15
																													Frequency of occurence:	9291_at	YML081C-A	ATP18
																													5 of 27
																													purine nucleoside triphosphate metabolism	10010_at	YLR295C	ATP14
																													GO:0009144	6154_at	YDR322C-A	TIM11
																													P-value:	6503_at	YDL004W	ATP16
																													8.0442e-08	8024_at	YPL271W	ATP15
																													Frequency of occurence:	9291_at	YML081C-A	ATP18
																													5 of 25
																													purine nucleoside triphosphate biosynthesis	10010_at	YLR295C	ATP14
																													GO:0009145	6154_at	YDR322C-A	TIM11
																													P-value:	6503_at	YDL004W	ATP16
																													8.0442e-08	8024_at	YPL271W	ATP15
																													Frequency of occurence:	9291_at	YML081C-A	ATP18
																													5 of 25
																													purine ribonucleotide metabolism	10010_at	YLR295C	ATP14
																													GO:0009150	6154_at	YDR322C-A	TIM11
																													P-value:	6503_at	YDL004W	ATP16
																													4.7567e-07	8024_at	YPL271W	ATP15
																													Frequency of occurence:	9291_at	YML081C-A	ATP18
																													5 of 35
																													purine ribonucleotide biosynthesis	10010_at	YLR295C	ATP14
																													GO:0009152	6154_at	YDR322C-A	TIM11
																													P-value:	6503_at	YDL004W	ATP16
																													3.5005e-07	8024_at	YPL271W	ATP15
																													Frequency of occurence:	9291_at	YML081C-A	ATP18
																													5 of 33
																													nucleotide biosynthesis	10010_at	YLR295C	ATP14
																													GO:0009165	6154_at	YDR322C-A	TIM11
																													P-value:	6503_at	YDL004W	ATP16
																													6.2266e-06	8024_at	YPL271W	ATP15
																													Frequency of occurence:	9291_at	YML081C-A	ATP18
																													5 of 58
																													ribonucleoside triphosphate metabolism	10010_at	YLR295C	ATP14
																													GO:0009199	6154_at	YDR322C-A	TIM11
																													P-value:	6503_at	YDL004W	ATP16
																													9.9269e-08	8024_at	YPL271W	ATP15
																													Frequency of occurence:	9291_at	YML081C-A	ATP18
																													5 of 26
																													ribonucleoside triphosphate biosynthesis	10010_at	YLR295C	ATP14
																													GO:0009201	6154_at	YDR322C-A	TIM11
																													P-value:	6503_at	YDL004W	ATP16
																													9.9269e-08	8024_at	YPL271W	ATP15
																													Frequency of occurence:	9291_at	YML081C-A	ATP18
																													5 of 26
																													purine ribonucleoside triphosphate metabolism	10010_at	YLR295C	ATP14
																													GO:0009205	6154_at	YDR322C-A	TIM11
																													P-value:	6503_at	YDL004W	ATP16
																													8.0442e-08	8024_at	YPL271W	ATP15
																													Frequency of occurence:	9291_at	YML081C-A	ATP18
																													5 of 25
																													purine ribonucleoside triphosphate biosynthesis	10010_at	YLR295C	ATP14
																													GO:0009206	6154_at	YDR322C-A	TIM11
																													P-value:	6503_at	YDL004W	ATP16
																													8.0442e-08	8024_at	YPL271W	ATP15
																													Frequency of occurence:	9291_at	YML081C-A	ATP18
																													5 of 25
																													ribonucleotide metabolism	10010_at	YLR295C	ATP14
																													GO:0009259	6154_at	YDR322C-A	TIM11
																													P-value:	6503_at	YDL004W	ATP16
																													5.5059e-07	8024_at	YPL271W	ATP15
																													Frequency of occurence:	9291_at	YML081C-A	ATP18
																													5 of 36
																													ribonucleotide biosynthesis	10010_at	YLR295C	ATP14
																													GO:0009260	6154_at	YDR322C-A	TIM11
																													P-value:	6503_at	YDL004W	ATP16
																													4.0906e-07	8024_at	YPL271W	ATP15
																													Frequency of occurence:	9291_at	YML081C-A	ATP18
																													5 of 34
																													monovalent inorganic cation transport	10010_at	YLR295C	ATP14
																													GO:0015672	6154_at	YDR322C-A	TIM11
																													P-value:	6503_at	YDL004W	ATP16
																													2.1226e-07	8024_at	YPL271W	ATP15
																													Frequency of occurence:	9291_at	YML081C-A	ATP18
																													5 of 30
																													energy coupled proton transport, down electrochemical gradient	10010_at	YLR295C	ATP14
																													GO:0015985	6154_at	YDR322C-A	TIM11
																													P-value:	6503_at	YDL004W	ATP16
																													3.1216e-08	8024_at	YPL271W	ATP15
																													Frequency of occurence:	9291_at	YML081C-A	ATP18
																													5 of 21
																													ATP synthesis coupled proton transport	10010_at	YLR295C	ATP14
																													GO:0015986	6154_at	YDR322C-A	TIM11
																													P-value:	6503_at	YDL004W	ATP16
																													3.1216e-08	8024_at	YPL271W	ATP15
																													Frequency of occurence:	9291_at	YML081C-A	ATP18
																													5 of 21
																													proton transport	10010_at	YLR295C	ATP14
																													GO:0015992	6154_at	YDR322C-A	TIM11
																													P-value:	6503_at	YDL004W	ATP16
																													8.0442e-08	8024_at	YPL271W	ATP15
																													Frequency of occurence:	9291_at	YML081C-A	ATP18
																													5 of 25
																													phosphorylation	10010_at	YLR295C	ATP14
																													GO:0016310	10390_at	YLL041C	SDH2
																													P-value:	10725_at	YKL148C	SDH1
																													1.3927e-12	4838_at	YGR183C	QCR9
																													Frequency of occurence:	5766_at	YEL024W	RIP1
																													12 of 153	6154_at	YDR322C-A	TIM11
																														6503_at	YDL004W	ATP16
																														6531_at	YDL067C	COX9
																														8024_at	YPL271W	ATP15
																														9291_at	YML081C-A	ATP18
																														9350_at	YMR256C	COX7
																														AFFX-YEL024w/RIP1_at	M23316	RIP1
																													ATP metabolism	10010_at	YLR295C	ATP14
																													GO:0046034	6154_at	YDR322C-A	TIM11
																													P-value:	6503_at	YDL004W	ATP16
																													3.1216e-08	8024_at	YPL271W	ATP15
																													Frequency of occurence:	9291_at	YML081C-A	ATP18
																													5 of 21
																													cofactor metabolism	10010_at	YLR295C	ATP14
																													GO:0051186	10390_at	YLL041C	SDH2
																													P-value:	10725_at	YKL148C	SDH1
																													1.4347e-08	4838_at	YGR183C	QCR9
																													Frequency of occurence:	6154_at	YDR322C-A	TIM11
																													9 of 148	6339_at	YDR148C	KGD2
																														6503_at	YDL004W	ATP16
																														8024_at	YPL271W	ATP15
																														9291_at	YML081C-A	ATP18
																													cofactor biosynthesis	10010_at	YLR295C	ATP14
																													GO:0051188	6154_at	YDR322C-A	TIM11
																													P-value:	6503_at	YDL004W	ATP16
																													1.6954e-05	8024_at	YPL271W	ATP15
																													Frequency of occurence:	9291_at	YML081C-A	ATP18
																													5 of 71
																													aerobic respiration	10390_at	YLL041C	SDH2
																													GO:0009060	10725_at	YKL148C	SDH1
																													P-value:	4838_at	YGR183C	QCR9
																													2.7844e-12	5766_at	YEL024W	RIP1
																													Frequency of occurence:	6339_at	YDR148C	KGD2
																													10 of 86	6403_at	YDR079W	PET100
																														6531_at	YDL067C	COX9
																														7186_at	YBR185C	MBA1
																														9350_at	YMR256C	COX7
																														AFFX-YEL024w/RIP1_at	M23316	RIP1
																													energy derivation by oxidation of organic compounds	10390_at	YLL041C	SDH2
																													GO:0015980	10725_at	YKL148C	SDH1
																													P-value:	4838_at	YGR183C	QCR9
																													6.6825e-10	5766_at	YEL024W	RIP1
																													Frequency of occurence:	5935_at	YDR511W	ACN9
																													11 of 199	6339_at	YDR148C	KGD2
																														6403_at	YDR079W	PET100
																														6531_at	YDL067C	COX9
																														7186_at	YBR185C	MBA1
																														9350_at	YMR256C	COX7
																														AFFX-YEL024w/RIP1_at	M23316	RIP1
																													cellular respiration	10390_at	YLL041C	SDH2
																													GO:0045333	10725_at	YKL148C	SDH1
																													P-value:	4838_at	YGR183C	QCR9
																													4.4469e-12	5766_at	YEL024W	RIP1
																													Frequency of occurence:	6339_at	YDR148C	KGD2
																													10 of 90	6403_at	YDR079W	PET100
																														6531_at	YDL067C	COX9
																														7186_at	YBR185C	MBA1
																														9350_at	YMR256C	COX7
																														AFFX-YEL024w/RIP1_at	M23316	RIP1
																													electron transport	10390_at	YLL041C	SDH2
																													GO:0006118	10725_at	YKL148C	SDH1
																													P-value:	4838_at	YGR183C	QCR9
																													1.1778e-10	5766_at	YEL024W	RIP1
																													Frequency of occurence:	6531_at	YDL067C	COX9
																													7 of 34	9350_at	YMR256C	COX7
																														AFFX-YEL024w/RIP1_at	M23316	RIP1
																													ATP synthesis coupled electron transport	10390_at	YLL041C	SDH2
																													GO:0042773	10725_at	YKL148C	SDH1
																													P-value:	4838_at	YGR183C	QCR9
																													2.642e-11	5766_at	YEL024W	RIP1
																													Frequency of occurence:	6531_at	YDL067C	COX9
																													7 of 28	9350_at	YMR256C	COX7
																														AFFX-YEL024w/RIP1_at	M23316	RIP1
																													ATP synthesis coupled electron transport (sensu Eukaryota)	10390_at	YLL041C	SDH2
																													GO:0042775	10725_at	YKL148C	SDH1
																													P-value:	4838_at	YGR183C	QCR9
																													2.642e-11	5766_at	YEL024W	RIP1
																													Frequency of occurence:	6531_at	YDL067C	COX9
																													7 of 28	9350_at	YMR256C	COX7
																														AFFX-YEL024w/RIP1_at	M23316	RIP1

## Sheet: Module2
Module2
24 genes
Experiment	Discretized expression pattern		Affy_ID	Systematic Name	Gene Name		Overview		TF	Genes in this module bound by the TF				TF-pair	Genes in this module bound by both TF's				KEGG_pathway	Genes in this module with this KEGG pathway				MIPS category	Genes in this module with this MIPS category				GO_leaf category	Genes in this module with this GO category				GO_complete category	Genes in this module with this GO category
ClimAer	0		10019_at	YLR304C	ACO1		TF's:		Hap2p	10961_at	YJR077C	MIR1		Hap5-Hap2	10961_at	YJR077C	MIR1		Oxidative phosphorylation	10914_at	YJR121W	ATP2		ENERGY	10019_at	YLR304C	ACO1		ATP synthesis coupled proton transport	10914_at	YJR121W	ATP2		biosynthesis	10019_at	YLR304C	ACO1
NlimAer	0		10675_at	YKL109W	HAP4		Hap2p		P-value:	4481_at	YHR051W	COX6		P-value:	4481_at	YHR051W	COX6		P-value:	4481_at	YHR051W	COX6		P-value:	10914_at	YJR121W	ATP2		GO:0015986	6074_at	YDR377W	ATP17		GO:0009058	10914_at	YJR121W	ATP2
PlimAer	0		10914_at	YJR121W	ATP2		Hap3p		9.1328e-07	5953_at	YDR529C	QCR7		1.655e-05	5953_at	YDR529C	QCR7		1.7528e-09	5581_at	YER141W	COX15		2.7723e-07	4481_at	YHR051W	COX6		P-value:	6172_at	YDR298C	ATP5		P-value:	5581_at	YER141W	COX15
SlimAer	0		10961_at	YJR077C	MIR1		Hap4p		Frequency of occurence:	6074_at	YDR377W	ATP17		Frequency of occurence:					Frequency of occurence:	5953_at	YDR529C	QCR7		Frequency of occurence:	5581_at	YER141W	COX15		8.8188e-07	7307_at	YBR039W	ATP3		3.8622e-07	6074_at	YDR377W	ATP17
ClimAna	0		4481_at	YHR051W	COX6		Hap5p		5 of 50	6456_at	YDR041W	RSM10		3 of 14					7 of 62	6074_at	YDR377W	ATP17		10 of 360	5953_at	YDR529C	QCR7		Frequency of occurence:					Frequency of occurence:	6123_at	YDR337W	MRPS28
NlimAna	-1		4751_at	YGR231C	PHB2		Skn7p													6172_at	YDR298C	ATP5			6074_at	YDR377W	ATP17		4 of 21					14 of 875	6172_at	YDR298C	ATP5
PlimAna	-1		4755_at	YGR235C	YGR235C															7307_at	YBR039W	ATP3			6172_at	YDR298C	ATP5								6456_at	YDR041W	RSM10
SlimAna	-1		5581_at	YER141W	COX15		TFpairs:		Hap3p	10961_at	YJR077C	MIR1		Skn7-Cin5	10019_at	YLR304C	ACO1								7307_at	YBR039W	ATP3								7307_at	YBR039W	ATP3
			5953_at	YDR529C	QCR7		Hap5-Hap2		P-value:	4481_at	YHR051W	COX6		P-value:	10675_at	YKL109W	HAP4								7375_at	YBL030C	PET9								7414_at	YBL038W	MRPL16
			6074_at	YDR377W	ATP17		Skn7-Cin5		7.875e-05	7307_at	YBR039W	ATP3		7.875e-05	7375_at	YBL030C	PET9		ATP synthesis	10914_at	YJR121W	ATP2			8849_at	YNR001C	CIT1								8343_at	YOR187W	TUF1
			6123_at	YDR337W	MRPS28		Sut1-Cin5		Frequency of occurence:					Frequency of occurence:					P-value:	6074_at	YDR377W	ATP17													8584_at	YOL023W	IFM1
			6172_at	YDR298C	ATP5		Sut1-Skn7		3 of 23					3 of 23					1.8453e-06	6172_at	YDR298C	ATP5													8825_at	YNR022C	MRPL50
			6456_at	YDR041W	RSM10														Frequency of occurence:	7307_at	YBR039W	ATP3		electron transport and membrane-associated energy conservation	10914_at	YJR121W	ATP2								8849_at	YNR001C	CIT1
			7307_at	YBR039W	ATP3		KEGG_pathways:												4 of 25					P-value:	4481_at	YHR051W	COX6								9754_at	YML091C	RPM2
			7347_at	YBR033W	YBR033W		Oxidative phosphorylation		Hap4p	10961_at	YJR077C	MIR1		Sut1-Cin5	10019_at	YLR304C	ACO1							3.3015e-08	5953_at	YDR529C	QCR7
			7375_at	YBL030C	PET9		ATP synthesis		P-value:	4481_at	YHR051W	COX6		P-value:	10675_at	YKL109W	HAP4							Frequency of occurence:	6074_at	YDR377W	ATP17
			7414_at	YBL038W	MRPL16				6.4317e-10	5953_at	YDR529C	QCR7		2.5335e-05	7375_at	YBL030C	PET9							6 of 54	6172_at	YDR298C	ATP5							cellular biosynthesis	10019_at	YLR304C	ACO1
			7658_at	YPR082C	DIB1		MIPS_categories:		Frequency of occurence:	6074_at	YDR377W	ATP17		Frequency of occurence:											7307_at	YBR039W	ATP3							GO:0044249	10914_at	YJR121W	ATP2
			8343_at	YOR187W	TUF1		ENERGY		7 of 54	6172_at	YDR298C	ATP5		3 of 16																				P-value:	5581_at	YER141W	COX15
			8584_at	YOL023W	IFM1		electron transport and membrane-associated energy conservation			7307_at	YBR039W	ATP3																						1.1582e-07	6074_at	YDR377W	ATP17
			8825_at	YNR022C	MRPL50		respiration			7375_at	YBL030C	PET9												respiration	10914_at	YJR121W	ATP2							Frequency of occurence:	6123_at	YDR337W	MRPS28
			8849_at	YNR001C	CIT1		energy conversion and regeneration							Sut1-Skn7	10019_at	YLR304C	ACO1							P-value:	4481_at	YHR051W	COX6							14 of 796	6172_at	YDR298C	ATP5
			9040_at	YNL173C	MDG1		energy generation (e.g. ATP synthase)							P-value:	10675_at	YKL109W	HAP4							1.4179e-08	5581_at	YER141W	COX15								6456_at	YDR041W	RSM10
			9754_at	YML091C	RPM2		electron / hydrogen transport		Hap5p	10961_at	YJR077C	MIR1		8.9778e-05	7375_at	YBL030C	PET9							Frequency of occurence:	5953_at	YDR529C	QCR7								7307_at	YBR039W	ATP3
							mitochondrial transport		P-value:	4481_at	YHR051W	COX6		Frequency of occurence:										8 of 131	6074_at	YDR377W	ATP17								7414_at	YBL038W	MRPL16
							mitochondrion		0.00025896	5953_at	YDR529C	QCR7		3 of 24											6172_at	YDR298C	ATP5								8343_at	YOR187W	TUF1
									Frequency of occurence:																7307_at	YBR039W	ATP3								8584_at	YOL023W	IFM1
							GO_leafs:		3 of 34																7375_at	YBL030C	PET9								8825_at	YNR022C	MRPL50
							ATP synthesis coupled proton transport																												8849_at	YNR001C	CIT1
																																			9754_at	YML091C	RPM2
							GO_complete:		Skn7p	10019_at	YLR304C	ACO1												energy conversion and regeneration	10914_at	YJR121W	ATP2
							biosynthesis		P-value:	10675_at	YKL109W	HAP4												P-value:	6074_at	YDR377W	ATP17
							cellular biosynthesis		0.00023865	10961_at	YJR077C	MIR1												1.419e-05	6172_at	YDR298C	ATP5							generation of precursor metabolites and energy	10019_at	YLR304C	ACO1
							generation of precursor metabolites and energy		Frequency of occurence:	7375_at	YBL030C	PET9												Frequency of occurence:	7307_at	YBR039W	ATP3							GO:0006091	10675_at	YKL109W	HAP4
							oxidative phosphorylation		5 of 156	9040_at	YNL173C	MDG1												4 of 41										P-value:	10914_at	YJR121W	ATP2
							purine nucleotide metabolism																											3.6673e-09	4481_at	YHR051W	COX6
							purine nucleotide biosynthesis																											Frequency of occurence:	5953_at	YDR529C	QCR7
							coenzyme metabolism																	energy generation (e.g. ATP synthase)	10914_at	YJR121W	ATP2							10 of 229	6074_at	YDR377W	ATP17
							group transfer coenzyme metabolism																	P-value:	6074_at	YDR377W	ATP17								6172_at	YDR298C	ATP5
							nucleoside phosphate metabolism																	4.543e-07	6172_at	YDR298C	ATP5								7307_at	YBR039W	ATP3
							ATP biosynthesis																	Frequency of occurence:	7307_at	YBR039W	ATP3								7375_at	YBL030C	PET9
							hydrogen transport																	4 of 18											8849_at	YNR001C	CIT1
							nucleoside triphosphate metabolism
							nucleoside triphosphate biosynthesis
							purine nucleoside triphosphate metabolism																	electron / hydrogen transport	10914_at	YJR121W	ATP2							oxidative phosphorylation	10914_at	YJR121W	ATP2
							purine nucleoside triphosphate biosynthesis																	P-value:	4481_at	YHR051W	COX6							GO:0006119	4481_at	YHR051W	COX6
							purine ribonucleotide metabolism																	7.4634e-06	6074_at	YDR377W	ATP17							P-value:	5953_at	YDR529C	QCR7
							purine ribonucleotide biosynthesis																	Frequency of occurence:	6172_at	YDR298C	ATP5							1.8094e-08	6074_at	YDR377W	ATP17
							ribonucleoside triphosphate metabolism																	5 of 76	7307_at	YBR039W	ATP3							Frequency of occurence:	6172_at	YDR298C	ATP5
							ribonucleoside triphosphate biosynthesis																											6 of 49	7307_at	YBR039W	ATP3
							purine ribonucleoside triphosphate metabolism
							purine ribonucleoside triphosphate biosynthesis																	mitochondrial transport	10914_at	YJR121W	ATP2
							ribonucleotide metabolism																	P-value:	10961_at	YJR077C	MIR1							purine nucleotide metabolism	10914_at	YJR121W	ATP2
							ribonucleotide biosynthesis																	2.8645e-05	6172_at	YDR298C	ATP5							GO:0006163	6074_at	YDR377W	ATP17
							monovalent inorganic cation transport																	Frequency of occurence:	7307_at	YBR039W	ATP3							P-value:	6172_at	YDR298C	ATP5
							energy coupled proton transport, down electrochemical gradient																	5 of 100	7375_at	YBL030C	PET9							2.679e-05	7307_at	YBR039W	ATP3
							ATP synthesis coupled proton transport																											Frequency of occurence:
							proton transport																											4 of 48
							phosphorylation																	mitochondrion	4751_at	YGR231C	PHB2
							ATP metabolism																	P-value:	6123_at	YDR337W	MRPS28
							cofactor metabolism																	1.76e-06	6456_at	YDR041W	RSM10							purine nucleotide biosynthesis	10914_at	YJR121W	ATP2
							cofactor biosynthesis																	Frequency of occurence:	7414_at	YBL038W	MRPL16							GO:0006164	6074_at	YDR377W	ATP17
							aerobic respiration																	7 of 167	8825_at	YNR022C	MRPL50							P-value:	6172_at	YDR298C	ATP5
							cellular respiration																		8849_at	YNR001C	CIT1							2.0669e-05	7307_at	YBR039W	ATP3
																									9754_at	YML091C	RPM2							Frequency of occurence:
																																		4 of 45
																																		coenzyme metabolism	10019_at	YLR304C	ACO1
																																		GO:0006732	10914_at	YJR121W	ATP2
																																		P-value:	6074_at	YDR377W	ATP17
																																		3.7856e-06	6172_at	YDR298C	ATP5
																																		Frequency of occurence:	7307_at	YBR039W	ATP3
																																		6 of 119	8849_at	YNR001C	CIT1
																																		group transfer coenzyme metabolism	10914_at	YJR121W	ATP2
																																		GO:0006752	6074_at	YDR377W	ATP17
																																		P-value:	6172_at	YDR298C	ATP5
																																		2.0669e-05	7307_at	YBR039W	ATP3
																																		Frequency of occurence:
																																		4 of 45
																																		nucleoside phosphate metabolism	10914_at	YJR121W	ATP2
																																		GO:0006753	6074_at	YDR377W	ATP17
																																		P-value:	6172_at	YDR298C	ATP5
																																		8.8188e-07	7307_at	YBR039W	ATP3
																																		Frequency of occurence:
																																		4 of 21
																																		ATP biosynthesis	10914_at	YJR121W	ATP2
																																		GO:0006754	6074_at	YDR377W	ATP17
																																		P-value:	6172_at	YDR298C	ATP5
																																		8.8188e-07	7307_at	YBR039W	ATP3
																																		Frequency of occurence:
																																		4 of 21
																																		hydrogen transport	10914_at	YJR121W	ATP2
																																		GO:0006818	6074_at	YDR377W	ATP17
																																		P-value:	6172_at	YDR298C	ATP5
																																		1.8453e-06	7307_at	YBR039W	ATP3
																																		Frequency of occurence:
																																		4 of 25
																																		nucleoside triphosphate metabolism	10914_at	YJR121W	ATP2
																																		GO:0009141	6074_at	YDR377W	ATP17
																																		P-value:	6172_at	YDR298C	ATP5
																																		2.9644e-06	7307_at	YBR039W	ATP3
																																		Frequency of occurence:
																																		4 of 28
																																		nucleoside triphosphate biosynthesis	10914_at	YJR121W	ATP2
																																		GO:0009142	6074_at	YDR377W	ATP17
																																		P-value:	6172_at	YDR298C	ATP5
																																		2.5473e-06	7307_at	YBR039W	ATP3
																																		Frequency of occurence:
																																		4 of 27
																																		purine nucleoside triphosphate metabolism	10914_at	YJR121W	ATP2
																																		GO:0009144	6074_at	YDR377W	ATP17
																																		P-value:	6172_at	YDR298C	ATP5
																																		1.8453e-06	7307_at	YBR039W	ATP3
																																		Frequency of occurence:
																																		4 of 25
																																		purine nucleoside triphosphate biosynthesis	10914_at	YJR121W	ATP2
																																		GO:0009145	6074_at	YDR377W	ATP17
																																		P-value:	6172_at	YDR298C	ATP5
																																		1.8453e-06	7307_at	YBR039W	ATP3
																																		Frequency of occurence:
																																		4 of 25
																																		purine ribonucleotide metabolism	10914_at	YJR121W	ATP2
																																		GO:0009150	6074_at	YDR377W	ATP17
																																		P-value:	6172_at	YDR298C	ATP5
																																		7.4485e-06	7307_at	YBR039W	ATP3
																																		Frequency of occurence:
																																		4 of 35
																																		purine ribonucleotide biosynthesis	10914_at	YJR121W	ATP2
																																		GO:0009152	6074_at	YDR377W	ATP17
																																		P-value:	6172_at	YDR298C	ATP5
																																		5.8504e-06	7307_at	YBR039W	ATP3
																																		Frequency of occurence:
																																		4 of 33
																																		ribonucleoside triphosphate metabolism	10914_at	YJR121W	ATP2
																																		GO:0009199	6074_at	YDR377W	ATP17
																																		P-value:	6172_at	YDR298C	ATP5
																																		2.1754e-06	7307_at	YBR039W	ATP3
																																		Frequency of occurence:
																																		4 of 26
																																		ribonucleoside triphosphate biosynthesis	10914_at	YJR121W	ATP2
																																		GO:0009201	6074_at	YDR377W	ATP17
																																		P-value:	6172_at	YDR298C	ATP5
																																		2.1754e-06	7307_at	YBR039W	ATP3
																																		Frequency of occurence:
																																		4 of 26
																																		purine ribonucleoside triphosphate metabolism	10914_at	YJR121W	ATP2
																																		GO:0009205	6074_at	YDR377W	ATP17
																																		P-value:	6172_at	YDR298C	ATP5
																																		1.8453e-06	7307_at	YBR039W	ATP3
																																		Frequency of occurence:
																																		4 of 25
																																		purine ribonucleoside triphosphate biosynthesis	10914_at	YJR121W	ATP2
																																		GO:0009206	6074_at	YDR377W	ATP17
																																		P-value:	6172_at	YDR298C	ATP5
																																		1.8453e-06	7307_at	YBR039W	ATP3
																																		Frequency of occurence:
																																		4 of 25
																																		ribonucleotide metabolism	10914_at	YJR121W	ATP2
																																		GO:0009259	6074_at	YDR377W	ATP17
																																		P-value:	6172_at	YDR298C	ATP5
																																		8.3585e-06	7307_at	YBR039W	ATP3
																																		Frequency of occurence:
																																		4 of 36
																																		ribonucleotide biosynthesis	10914_at	YJR121W	ATP2
																																		GO:0009260	6074_at	YDR377W	ATP17
																																		P-value:	6172_at	YDR298C	ATP5
																																		6.6138e-06	7307_at	YBR039W	ATP3
																																		Frequency of occurence:
																																		4 of 34
																																		monovalent inorganic cation transport	10914_at	YJR121W	ATP2
																																		GO:0015672	6074_at	YDR377W	ATP17
																																		P-value:	6172_at	YDR298C	ATP5
																																		3.9478e-06	7307_at	YBR039W	ATP3
																																		Frequency of occurence:
																																		4 of 30
																																		energy coupled proton transport, down electrochemical gradient	10914_at	YJR121W	ATP2
																																		GO:0015985	6074_at	YDR377W	ATP17
																																		P-value:	6172_at	YDR298C	ATP5
																																		8.8188e-07	7307_at	YBR039W	ATP3
																																		Frequency of occurence:
																																		4 of 21
																																		ATP synthesis coupled proton transport	10914_at	YJR121W	ATP2
																																		GO:0015986	6074_at	YDR377W	ATP17
																																		P-value:	6172_at	YDR298C	ATP5
																																		8.8188e-07	7307_at	YBR039W	ATP3
																																		Frequency of occurence:
																																		4 of 21
																																		proton transport	10914_at	YJR121W	ATP2
																																		GO:0015992	6074_at	YDR377W	ATP17
																																		P-value:	6172_at	YDR298C	ATP5
																																		1.8453e-06	7307_at	YBR039W	ATP3
																																		Frequency of occurence:
																																		4 of 25
																																		phosphorylation	10914_at	YJR121W	ATP2
																																		GO:0016310	4481_at	YHR051W	COX6
																																		P-value:	5953_at	YDR529C	QCR7
																																		1.6194e-05	6074_at	YDR377W	ATP17
																																		Frequency of occurence:	6172_at	YDR298C	ATP5
																																		6 of 153	7307_at	YBR039W	ATP3
																																		ATP metabolism	10914_at	YJR121W	ATP2
																																		GO:0046034	6074_at	YDR377W	ATP17
																																		P-value:	6172_at	YDR298C	ATP5
																																		8.8188e-07	7307_at	YBR039W	ATP3
																																		Frequency of occurence:
																																		4 of 21
																																		cofactor metabolism	10019_at	YLR304C	ACO1
																																		GO:0051186	10914_at	YJR121W	ATP2
																																		P-value:	5581_at	YER141W	COX15
																																		7.775e-07	6074_at	YDR377W	ATP17
																																		Frequency of occurence:	6172_at	YDR298C	ATP5
																																		7 of 148	7307_at	YBR039W	ATP3
																																			8849_at	YNR001C	CIT1
																																		cofactor biosynthesis	10914_at	YJR121W	ATP2
																																		GO:0051188	5581_at	YER141W	COX15
																																		P-value:	6074_at	YDR377W	ATP17
																																		5.3258e-06	6172_at	YDR298C	ATP5
																																		Frequency of occurence:	7307_at	YBR039W	ATP3
																																		5 of 71
																																		aerobic respiration	10019_at	YLR304C	ACO1
																																		GO:0009060	4481_at	YHR051W	COX6
																																		P-value:	5953_at	YDR529C	QCR7
																																		1.3722e-05	7375_at	YBL030C	PET9
																																		Frequency of occurence:	8849_at	YNR001C	CIT1
																																		5 of 86
																																		cellular respiration	10019_at	YLR304C	ACO1
																																		GO:0045333	4481_at	YHR051W	COX6
																																		P-value:	5953_at	YDR529C	QCR7
																																		1.7145e-05	7375_at	YBL030C	PET9
																																		Frequency of occurence:	8849_at	YNR001C	CIT1
																																		5 of 90

## Sheet: Module3
Module3
210 genes
Experiment	Discretized expression pattern		Affy_ID	Systematic Name	Gene Name		Overview		TF	Genes in this module bound by the TF				KEGG_pathway	Genes in this module with this KEGG pathway				MIPS category	Genes in this module with this MIPS category				GO_complete category	Genes in this module with this GO category
ClimAer	1		10043_at	YLR284C	ECI1		TF's:		Ume6p	10572_at	YKR009C	FOX2		Citrate cycle (TCA cycle)	10154_at	YLR174W	IDP2		METABOLISM	10043_at	YLR284C	ECI1		coenzyme metabolism	10054_at	YLR294C	ATP14
NlimAer	0		10054_at	YLR294C	ATP14		Ume6p		P-value:	10934_at	YJR095W	SFC1		P-value:	10189_at	YLR164W	YLR164W		P-value:	10078_at	YLR273C	PIG1		GO:0006732	10732_at	YKL141W	SDH3
PlimAer	0		10078_at	YLR273C	PIG1				2.4818e-05	11068_at	YJL045W	YJL045W		2.9863e-07	10732_at	YKL141W	SDH3		6.2048e-05	10099_at	YLR251W	SYM1		P-value:	11356_at	YAL054C	ACS1
SlimAer	0		10099_at	YLR251W	SYM1		KEGG_pathways:		Frequency of occurence:	11144_at	YJL103C	YJL103C		Frequency of occurence:	11068_at	YJL045W	YJL045W		Frequency of occurence:	10154_at	YLR174W	IDP2		3.1459e-05	4074_at	YIR038C	GTT1
ClimAna	0		10142_at	YLR204W	QRI5		Citrate cycle (TCA cycle)		15 of 132	11185_at	YJL153C	INO1		9 of 30	6565_at	YDL078C	MDH3		75 of 1526	10189_at	YLR164W	YLR164W		Frequency of occurence:	4980_at	YGR008C	STF2
NlimAna	0		10154_at	YLR174W	IDP2		Fatty acid metabolism			11356_at	YAL054C	ACS1			7753_at	YPR001W	CIT3			10492_at	YKR067W	GPT2		14 of 119	6247_at	YDR236C	FMN1
PlimAna	0		10182_at	YLR152C	YLR152C		Glyoxylate and dicarboxylate metabolism			4387_at	YHR138C	YHR138C			8663_at	YOL126C	MDH2			10572_at	YKR009C	FOX2			6556_at	YDL085W	NDE2
SlimAna	0		10189_at	YLR164W	YLR164W		Reductive carboxylate cycle (CO2 fixation)			4948_at	YGR067C	YGR067C			8886_at	YNL009W	IDP3			10724_at	YKL149C	DBR1			6565_at	YDL078C	MDH3
			10257_at	YLR093C	NYV1					6221_at	YDR256C	CTA1			9515_at	YMR118C	YMR118C			10732_at	YKL141W	SDH3			6598_at	YDL130W-A	STF1
			10304_at	YLR050C	YLR050C		MIPS_categories:			6424_at	YDR055W	PST1								10748_at	YKL171W	YKL171W			7753_at	YPR001W	CIT3
			10490_at	YKR065C	YKR065C		METABOLISM			7758_at	YPR006C	ICL2								10775_at	YKL188C	PXA2			8020_s_at	YPL276W	FDH2
			10492_at	YKR067W	GPT2		C-compound and carbohydrate metabolism			7957_at	YPL201C	YPL201C		Fatty acid metabolism	4241_at	YIL160C	POT1			10858_s_at	YJR156C	THI12			8142_s_at	YOR388C	FDH2
			10500_at	YKR075C	YKR075C		C-compound and carbohydrate utilization			7958_at	YPL200W	CSM4		P-value:	5220_at	YGL205W	POX1			10934_at	YJR095W	SFC1			8886_at	YNL009W	IDP3
			10501_at	YKR076W	ECM4		degradation of lipids, fatty acids and isoprenoids			8437_at	YOR100C	CRC1		0.00016459	5715_at	YER015W	FAA2			10935_at	YJR096W	YJR096W			9665_at	YML004C	GLO1
			10521_at	YKR049C	YKR049C		fatty acid degradation (alpha- and beta-oxidation)			9668_at	YML042W	CAT2		Frequency of occurence:	8173_at	YOR374W	ALD4			10996_at	YJR019C	TES1
			10529_i_at	YKR057W	RPS21A		ENERGY							5 of 17	9309_at	YMR303C	ADH2			11068_at	YJL045W	YJL045W
			10556_i_at	YKL006W	RPL14A		tricarboxylic-acid pathway (citrate cycle, Krebs cycle, TCA cycle)													11155_at	YJL139C	YUR1		cofactor metabolism	10054_at	YLR294C	ATP14
			10568_at	YKR005C	YKR005C		C-compound and carbohydrate transport													11157_at	YJL137C	GLG2		GO:0051186	10732_at	YKL141W	SDH3
			10572_at	YKR009C	FOX2		lipid transport							Glyoxylate and dicarboxylate metabolism	5636_at	YER065C	ICL1			11185_at	YJL153C	INO1		P-value:	11356_at	YAL054C	ACS1
			10581_at	YKL026C	GPX1		peroxisomal transport							P-value:	6565_at	YDL078C	MDH3			11256_at	YJL216C	YJL216C		2.4895e-05	4074_at	YIR038C	GTT1
			10631_at	YKL065C	YKL065C									4.6113e-06	7753_at	YPR001W	CIT3			11356_at	YAL054C	ACS1		Frequency of occurence:	4980_at	YGR008C	STF2
			10646_at	YKL093W	MBR1		GO_complete:							Frequency of occurence:	7758_at	YPR006C	ICL2			4074_at	YIR038C	GTT1		16 of 148	6247_at	YDR236C	FMN1
			10684_at	YKL100C	YKL100C		coenzyme metabolism							6 of 15	8142_s_at	YOR388C	FDH2			4232_at	YIL124W	AYR1			6556_at	YDL085W	NDE2
			10724_at	YKL149C	DBR1		cofactor metabolism								8663_at	YOL126C	MDH2			4241_at	YIL160C	POT1			6565_at	YDL078C	MDH3
			10732_at	YKL141W	SDH3		carbohydrate metabolism													4576_at	YHL032C	GUT1			6598_at	YDL130W-A	STF1
			10748_at	YKL171W	YKL171W		organic acid metabolism													4732_at	YGR256W	GND2			7753_at	YPR001W	CIT3
			10775_at	YKL188C	PXA2		carboxylic acid metabolism							Reductive carboxylate cycle (CO2 fixation)	10154_at	YLR174W	IDP2			4963_at	YGR037C	ACB1			8020_s_at	YPL276W	FDH2
			10776_at	YKL187C	YKL187C		fatty acid metabolism							P-value:	11356_at	YAL054C	ACS1			4969_at	YGR043C	YGR043C			8142_s_at	YOR388C	FDH2
			10795_at	YKL217W	JEN1		fatty acid oxidation							1.4449e-05	6565_at	YDL078C	MDH3			5220_at	YGL205W	POX1			8815_at	YNR056C	BIO5
			10804_at	YKL208W	CBT1		vitamin metabolism							Frequency of occurence:	8663_at	YOL126C	MDH2			5523_at	YER175C	TMT1			8817_at	YNR058W	BIO3
			10858_s_at	YJR156C	THI12		water-soluble vitamin metabolism							5 of 11	8886_at	YNL009W	IDP3			5563_at	YER170W	ADK2			8886_at	YNL009W	IDP3
			10862_s_at	YJR160C	MPH3															5627_at	YER096W	SHC1			9665_at	YML004C	GLO1
			10908_at	YJR115W	YJR115W															5636_at	YER065C	ICL1
			10934_at	YJR095W	SFC1															5679_at	YER024W	YAT2
			10935_at	YJR096W	YJR096W															5715_at	YER015W	FAA2		carbohydrate metabolism	10078_at	YLR273C	PIG1
			10938_at	YJR099W	YUH1															5756_at	YEL034W	HYP2		GO:0005975	10154_at	YLR174W	IDP2
			10996_at	YJR019C	TES1															6077_at	YDR380W	ARO10		P-value:	10732_at	YKL141W	SDH3
			11030_at	YJR008W	YJR008W															6082_at	YDR384C	ATO3		1.9183e-05	10935_at	YJR096W	YJR096W
			11068_at	YJL045W	YJL045W															6247_at	YDR236C	FMN1		Frequency of occurence:	11157_at	YJL137C	GLG2
			11133_at	YJL116C	NCA3															6273_at	YDR216W	ADR1		19 of 195	11185_at	YJL153C	INO1
			11144_at	YJL103C	YJL103C															6358_at	YDR123C	INO2			4732_at	YGR256W	GND2
			11149_at	YJL144W	YJL144W															6549_at	YDL049C	KNH1			5627_at	YER096W	SHC1
			11155_at	YJL139C	YUR1															6565_at	YDL078C	MDH3			5636_at	YER065C	ICL1
			11157_at	YJL137C	GLG2															6605_at	YDL125C	HNT1			6273_at	YDR216W	ADR1
			11177_at	YJL161W	YJL161W															6694_at	YDL214C	PRR2			6549_at	YDL049C	KNH1
			11185_at	YJL153C	INO1															6887_at	YCR010C	ADY2			6565_at	YDL078C	MDH3
			11195_at	YJL185C	YJL185C															7422_at	YBL075C	SSA3			7733_at	YPR026W	ATH1
			11256_at	YJL216C	YJL216C															7733_at	YPR026W	ATH1			7753_at	YPR001W	CIT3
			11294_g_at	YAR031W	PRM8															7753_at	YPR001W	CIT3			8412_at	YOR120W	GCY1
			11307_s_at	YAR066W	YAR066W															7758_at	YPR006C	ICL2			8513_at	YOR040W	GLO4
			11313_at	YAL008W	FUN14															7805_at	YPL038W	MET31			8663_at	YOL126C	MDH2
			11356_at	YAL054C	ACS1															7867_at	YPL113C	YPL113C			8886_at	YNL009W	IDP3
			3949_i_at	YNL044W	YIP3															7922_at	YPL148C	PPT2			9958_at	YLR377C	FBP1
			4073_at	YIR037W	HYR1															7923_at	YPL147W	PXA1
			4074_at	YIR038C	GTT1															8142_s_at	YOR388C	FDH2
			4132_at	YIL039W	YIL039W															8173_at	YOR374W	ALD4		organic acid metabolism	10043_at	YLR284C	ECI1
			4179_at	YIL087C	YIL087C															8382_at	YOR180C	DCI1		GO:0006082	10154_at	YLR174W	IDP2
			4220_at	YIL136W	OM45															8412_at	YOR120W	GCY1		P-value:	10996_at	YJR019C	TES1
			4232_at	YIL124W	AYR1															8437_at	YOR100C	CRC1		1.0464e-06	11356_at	YAL054C	ACS1
			4241_at	YIL160C	POT1															8513_at	YOR040W	GLO4		Frequency of occurence:	4232_at	YIL124W	AYR1
			4287_s_at	YHR209W	YHR209W															8663_at	YOL126C	MDH2		27 of 295	4241_at	YIL160C	POT1
			4326_at	YHL030w-a	YHL030w-a															8815_at	YNR056C	BIO5			4963_at	YGR037C	ACB1
			4365_at	YHR160C	PEX18															8817_at	YNR058W	BIO3			5220_at	YGL205W	POX1
			4387_at	YHR138C	YHR138C															8883_at	YNL012W	SPO1			5636_at	YER065C	ICL1
			4388_at	YHR139C	SPS100															8886_at	YNL009W	IDP3			5679_at	YER024W	YAT2
			4432_at	YHR096C	HXT5															9057_at	YNL202W	SPS19			6077_at	YDR380W	ARO10
			4576_at	YHL032C	GUT1															9196_s_at	YNL335W	YNL335W			6565_at	YDL078C	MDH3
			4732_at	YGR256W	GND2															9198_s_at	YNL333W	SNZ2			7753_at	YPR001W	CIT3
			4756_at	YGR236C	SPG1															9287_s_at	YMR322C	SNO4			7758_at	YPR006C	ICL2
			4763_at	YGR243W	YGR243W															9309_at	YMR303C	ADH2			7805_at	YPL038W	MET31
			4770_at	YGR250C	YGR250C															9450_at	YMR180C	CTL1			8020_s_at	YPL276W	FDH2
			4796_at	YGR230W	BNS1															9546_at	YMR104C	YPK2			8142_s_at	YOR388C	FDH2
			4872_at	YGR127W	YGR127W															9665_at	YML004C	GLO1			8382_at	YOR180C	DCI1
			4948_at	YGR067C	YGR067C															9668_at	YML042W	CAT2			8437_at	YOR100C	CRC1
			4960_at	YGR033C	TIM21															9958_at	YLR377C	FBP1			8663_at	YOL126C	MDH2
			4963_at	YGR037C	ACB1																				8687_at	YOL147C	PEX11
			4969_at	YGR043C	YGR043C																				8815_at	YNR056C	BIO5
			4980_at	YGR008C	STF2														C-compound and carbohydrate metabolism	10078_at	YLR273C	PIG1			8817_at	YNR058W	BIO3
			5071_at	YGL080W	YGL080W														P-value:	10099_at	YLR251W	SYM1			8886_at	YNL009W	IDP3
			5121_at	YGL121C	GPG1														1.0025e-06	10154_at	YLR174W	IDP2			9057_at	YNL202W	SPS19
			5137_at	YGL153W	PEX14														Frequency of occurence:	10189_at	YLR164W	YLR164W			9668_at	YML042W	CAT2
			5143_at	YGL146C	YGL146C														38 of 508	10732_at	YKL141W	SDH3			9958_at	YLR377C	FBP1
			5220_at	YGL205W	POX1															10934_at	YJR095W	SFC1
			5303_at	YFR049W	YMR31															10935_at	YJR096W	YJR096W
			5349_at	YFR007W	YFR007W															11068_at	YJL045W	YJL045W		carboxylic acid metabolism	10043_at	YLR284C	ECI1
			5376_at	YFL011W	HXT10															11155_at	YJL139C	YUR1		GO:0019752	10154_at	YLR174W	IDP2
			5381_at	YFL007W	BLM3															11157_at	YJL137C	GLG2		P-value:	10996_at	YJR019C	TES1
			5426_at	YFL054C	YFL054C															11185_at	YJL153C	INO1		1.0464e-06	11356_at	YAL054C	ACS1
			5523_at	YER175C	TMT1															11256_at	YJL216C	YJL216C		Frequency of occurence:	4232_at	YIL124W	AYR1
			5539_at	YER039C-A	YER039C-A															11356_at	YAL054C	ACS1		27 of 295	4241_at	YIL160C	POT1
			5563_at	YER170W	ADK2															4232_at	YIL124W	AYR1			4963_at	YGR037C	ACB1
			5606_at	YER121W	YER121W															4576_at	YHL032C	GUT1			5220_at	YGL205W	POX1
			5627_at	YER096W	SHC1															4732_at	YGR256W	GND2			5636_at	YER065C	ICL1
			5636_at	YER065C	ICL1															4969_at	YGR043C	YGR043C			5679_at	YER024W	YAT2
			5679_at	YER024W	YAT2															5523_at	YER175C	TMT1			6077_at	YDR380W	ARO10
			5685_at	YER030W	YER030W															5627_at	YER096W	SHC1			6565_at	YDL078C	MDH3
			5694_at	YER039C	HVG1															5636_at	YER065C	ICL1			7753_at	YPR001W	CIT3
			5715_at	YER015W	FAA2															5679_at	YER024W	YAT2			7758_at	YPR006C	ICL2
			5749_at	YEL041W	YEL041W															6077_at	YDR380W	ARO10			7805_at	YPL038W	MET31
			5756_at	YEL034W	HYP2															6273_at	YDR216W	ADR1			8020_s_at	YPL276W	FDH2
			5778_at	YEL057C	YEL057C															6549_at	YDL049C	KNH1			8142_s_at	YOR388C	FDH2
			5915_at	YDR536W	STL1															6565_at	YDL078C	MDH3			8382_at	YOR180C	DCI1
			6077_at	YDR380W	ARO10															6887_at	YCR010C	ADY2			8437_at	YOR100C	CRC1
			6082_at	YDR384C	ATO3															7733_at	YPR026W	ATH1			8663_at	YOL126C	MDH2
			6098_at	YDR357C	YDR357C															7753_at	YPR001W	CIT3			8687_at	YOL147C	PEX11
			6211_at	YDR246W	TRS23															7758_at	YPR006C	ICL2			8815_at	YNR056C	BIO5
			6221_at	YDR256C	CTA1															7867_at	YPL113C	YPL113C			8817_at	YNR058W	BIO3
			6247_at	YDR236C	FMN1															8142_s_at	YOR388C	FDH2			8886_at	YNL009W	IDP3
			6273_at	YDR216W	ADR1															8173_at	YOR374W	ALD4			9057_at	YNL202W	SPS19
			6358_at	YDR123C	INO2															8412_at	YOR120W	GCY1			9668_at	YML042W	CAT2
			6394_at	YDR070C	YDR070C															8513_at	YOR040W	GLO4			9958_at	YLR377C	FBP1
			6401_at	YDR077W	SED1															8663_at	YOL126C	MDH2
			6424_at	YDR055W	PST1															8886_at	YNL009W	IDP3
			6428_at	YDR059C	UBC5															9309_at	YMR303C	ADH2		fatty acid metabolism	10043_at	YLR284C	ECI1
			6549_at	YDL049C	KNH1															9665_at	YML004C	GLO1		GO:0006631	10996_at	YJR019C	TES1
			6556_at	YDL085W	NDE2																			P-value:	4241_at	YIL160C	POT1
			6565_at	YDL078C	MDH3																			6.5777e-08	4963_at	YGR037C	ACB1
			6576_at	YDL110C	YDL110C														C-compound and carbohydrate utilization	10099_at	YLR251W	SYM1		Frequency of occurence:	5220_at	YGL205W	POX1
			6598_at	YDL130W-A	STF1														P-value:	10154_at	YLR174W	IDP2		11 of 42	6565_at	YDL078C	MDH3
			6605_at	YDL125C	HNT1														9.9996e-07	10189_at	YLR164W	YLR164W			8382_at	YOR180C	DCI1
			6690_at	YDL218W	YDL218W														Frequency of occurence:	10732_at	YKL141W	SDH3			8437_at	YOR100C	CRC1
			6694_at	YDL214C	PRR2														32 of 388	10935_at	YJR096W	YJR096W			8687_at	YOL147C	PEX11
			6704_at	YDL204W	RTN2															11068_at	YJL045W	YJL045W			8886_at	YNL009W	IDP3
			6729_at	YDL223C	HBT1															11155_at	YJL139C	YUR1			9057_at	YNL202W	SPS19
			6854_at	YCR021C	HSP30															11157_at	YJL137C	GLG2
			6863_at	YCR028C-A	RIM1															11185_at	YJL153C	INO1
			6864_at	YCR028C-A	RIM1															11256_at	YJL216C	YJL216C		fatty acid oxidation	10043_at	YLR284C	ECI1
			6884_at	YCR006C	YCR006C															11356_at	YAL054C	ACS1		GO:0019395	10996_at	YJR019C	TES1
			6887_at	YCR010C	ADY2															4232_at	YIL124W	AYR1		P-value:	4241_at	YIL160C	POT1
			7068_at	YBR295W	PCA1															4576_at	YHL032C	GUT1		5.1198e-11	5220_at	YGL205W	POX1
			7076_at	YBR056w-a	YBR056w-a															4732_at	YGR256W	GND2		Frequency of occurence:	6565_at	YDL078C	MDH3
			7078_at	YBR085c-a	YBR085c-a															4969_at	YGR043C	YGR043C		8 of 10	8382_at	YOR180C	DCI1
			7140_at	YBR230C	YBR230C															5523_at	YER175C	TMT1			8687_at	YOL147C	PEX11
			7171_at	YBR169C	SSE2															5627_at	YER096W	SHC1			8886_at	YNL009W	IDP3
			7203_at	YBR157C	ICS2															5636_at	YER065C	ICL1
			7214_at	YBR167C	POP7															5679_at	YER024W	YAT2
			7252_at	YBR116C	YBR116C															6077_at	YDR380W	ARO10		vitamin metabolism	10858_s_at	YJR156C	THI12
			7270_i_at	YBR090C	NHP6B															6549_at	YDL049C	KNH1		GO:0006766	5679_at	YER024W	YAT2
			7295_at	YBR072W	HSP26															6565_at	YDL078C	MDH3		P-value:	6247_at	YDR236C	FMN1
			7314_at	YBR046C	ZTA1															7733_at	YPR026W	ATH1		4.6634e-07	6556_at	YDL085W	NDE2
			7315_at	YBR047W	YBR047W															7753_at	YPR001W	CIT3		Frequency of occurence:	6565_at	YDL078C	MDH3
			7422_at	YBL075C	SSA3															7758_at	YPR006C	ICL2		13 of 72	8020_s_at	YPL276W	FDH2
			7580_at	YPR182W	SMX3															7867_at	YPL113C	YPL113C			8142_s_at	YOR388C	FDH2
			7733_at	YPR026W	ATH1															8142_s_at	YOR388C	FDH2			8815_at	YNR056C	BIO5
			7753_at	YPR001W	CIT3															8173_at	YOR374W	ALD4			8817_at	YNR058W	BIO3
			7758_at	YPR006C	ICL2															8412_at	YOR120W	GCY1			8886_at	YNL009W	IDP3
			7805_at	YPL038W	MET31															8663_at	YOL126C	MDH2			9198_s_at	YNL333W	SNZ2
			7807_at	YPL036W	PMA2															8886_at	YNL009W	IDP3			9287_s_at	YMR322C	SNO4
			7836_at	YPL099C	YPL099C															9309_at	YMR303C	ADH2			9668_at	YML042W	CAT2
			7843_at	YPL092W	SSU1
			7861_at	YPL119C	DBP1
			7866_at	YPL114W	YPL114W														degradation of lipids, fatty acids and isoprenoids	10043_at	YLR284C	ECI1		water-soluble vitamin metabolism	10858_s_at	YJR156C	THI12
			7867_at	YPL113C	YPL113C														P-value:	10572_at	YKR009C	FOX2		GO:0006767	5679_at	YER024W	YAT2
			7914_at	YPL156C	PRM4														1.8257e-07	10996_at	YJR019C	TES1		P-value:	6247_at	YDR236C	FMN1
			7922_at	YPL148C	PPT2														Frequency of occurence:	4241_at	YIL160C	POT1		4.6634e-07	6556_at	YDL085W	NDE2
			7923_at	YPL147W	PXA1														11 of 46	5220_at	YGL205W	POX1		Frequency of occurence:	6565_at	YDL078C	MDH3
			7928_at	YPL186C	UIP4															5715_at	YER015W	FAA2		13 of 72	8020_s_at	YPL276W	FDH2
			7957_at	YPL201C	YPL201C															6565_at	YDL078C	MDH3			8142_s_at	YOR388C	FDH2
			7958_at	YPL200W	CSM4															8382_at	YOR180C	DCI1			8815_at	YNR056C	BIO5
			8019_s_at	YPL277C	YPL277C															8883_at	YNL012W	SPO1			8817_at	YNR058W	BIO3
			8020_s_at	YPL276W	FDH2															8886_at	YNL009W	IDP3			8886_at	YNL009W	IDP3
			8038_at	YPL257W	YPL257W															9057_at	YNL202W	SPS19			9198_s_at	YNL333W	SNZ2
			8142_s_at	YOR388C	FDH2																				9287_s_at	YMR322C	SNO4
			8173_at	YOR374W	ALD4																				9668_at	YML042W	CAT2
			8217_at	YOR327C	SNC2														fatty acid degradation (alpha- and beta-oxidation)	10043_at	YLR284C	ECI1
			8382_at	YOR180C	DCI1														P-value:	10572_at	YKR009C	FOX2
			8412_at	YOR120W	GCY1														5.1198e-11	10996_at	YJR019C	TES1
			8426_at	YOR134W	BAG7														Frequency of occurence:	4241_at	YIL160C	POT1
			8437_at	YOR100C	CRC1														8 of 10	5220_at	YGL205W	POX1
			8513_at	YOR040W	GLO4															6565_at	YDL078C	MDH3
			8615_at	YOL083W	YOL083W															8382_at	YOR180C	DCI1
			8654_at	YOL089C	HAL9															8886_at	YNL009W	IDP3
			8663_at	YOL126C	MDH2
			8687_at	YOL147C	PEX11
			8815_at	YNR056C	BIO5														ENERGY	10043_at	YLR284C	ECI1
			8817_at	YNR058W	BIO3														P-value:	10078_at	YLR273C	PIG1
			8819_at	YNR060W	FRE4														1.1537e-09	10154_at	YLR174W	IDP2
			8820_at	YNR061C	YNR061C														Frequency of occurence:	10189_at	YLR164W	YLR164W
			8883_at	YNL012W	SPO1														36 of 360	10572_at	YKR009C	FOX2
			8886_at	YNL009W	IDP3															10646_at	YKL093W	MBR1
			8977_at	YNL100W	YNL100W															10732_at	YKL141W	SDH3
			8997_at	YNL125C	ESBP6															10996_at	YJR019C	TES1
			9008_at	YNL160W	YGP1															11068_at	YJL045W	YJL045W
			9057_at	YNL202W	SPS19															11157_at	YJL137C	GLG2
			9064_at	YNL195C	YNL195C															11256_at	YJL216C	YJL216C
			9065_at	YNL194C	YNL194C															11356_at	YAL054C	ACS1
			9196_s_at	YNL335W	YNL335W															4241_at	YIL160C	POT1
			9198_s_at	YNL333W	SNZ2															4732_at	YGR256W	GND2
			9287_s_at	YMR322C	SNO4															4969_at	YGR043C	YGR043C
			9309_at	YMR303C	ADH2															4980_at	YGR008C	STF2
			9323_at	YMR315W	YMR315W															5220_at	YGL205W	POX1
			9416_at	YMR191W	SPG5															5636_at	YER065C	ICL1
			9421_s_at	YMR194W	RPL36A															6077_at	YDR380W	ARO10
			9444_at	YMR174C	PAI3															6549_at	YDL049C	KNH1
			9445_at	YMR175W	SIP18															6556_at	YDL085W	NDE2
			9450_at	YMR180C	CTL1															6565_at	YDL078C	MDH3
			9505_at	YMR150C	IMP1															6598_at	YDL130W-A	STF1
			9508_at	YMR112C	MED11															7733_at	YPR026W	ATH1
			9515_at	YMR118C	YMR118C															7753_at	YPR001W	CIT3
			9546_at	YMR104C	YPK2															7758_at	YPR006C	ICL2
			9549_at	YMR107W	SPG4															7807_at	YPL036W	PMA2
			9552_at	YMR110C	YMR110C															8020_s_at	YPL276W	FDH2
			9612_at	YMR034C	YMR034C															8142_s_at	YOR388C	FDH2
			9665_at	YML004C	GLO1															8173_at	YOR374W	ALD4
			9668_at	YML042W	CAT2															8663_at	YOL126C	MDH2
			9757_at	YML128C	MSC1															8886_at	YNL009W	IDP3
			9763_at	YML122C	YML122C															9057_at	YNL202W	SPS19
			9899_at	YLR408C	YLR408C															9309_at	YMR303C	ADH2
			9902_at	YLR411W	CTR3															9515_at	YMR118C	YMR118C
			9958_at	YLR377C	FBP1															9958_at	YLR377C	FBP1
																			tricarboxylic-acid pathway (citrate cycle, Krebs cycle, TCA cycle)	10154_at	YLR174W	IDP2
																			P-value:	10189_at	YLR164W	YLR164W
																			5.0635e-05	10732_at	YKL141W	SDH3
																			Frequency of occurence:	11068_at	YJL045W	YJL045W
																			7 of 31	7753_at	YPR001W	CIT3
																				8886_at	YNL009W	IDP3
																				9515_at	YMR118C	YMR118C
																			C-compound and carbohydrate transport	10795_at	YKL217W	JEN1
																			P-value:	10862_s_at	YJR160C	MPH3
																			5.7672e-05	10934_at	YJR095W	SFC1
																			Frequency of occurence:	4432_at	YHR096C	HXT5
																			10 of 67	5376_at	YFL011W	HXT10
																				5679_at	YER024W	YAT2
																				5915_at	YDR536W	STL1
																				6887_at	YCR010C	ADY2
																				8997_at	YNL125C	ESBP6
																				9668_at	YML042W	CAT2
																			lipid transport	10775_at	YKL188C	PXA2
																			P-value:	4963_at	YGR037C	ACB1
																			8.1099e-06	5426_at	YFL054C	YFL054C
																			Frequency of occurence:	5679_at	YER024W	YAT2
																			9 of 43	5715_at	YER015W	FAA2
																				7922_at	YPL148C	PPT2
																				7923_at	YPL147W	PXA1
																				8815_at	YNR056C	BIO5
																				9612_at	YMR034C	YMR034C
																			peroxisomal transport	10775_at	YKL188C	PXA2
																			P-value:	4365_at	YHR160C	PEX18
																			2.2379e-05	5137_at	YGL153W	PEX14
																			Frequency of occurence:	5715_at	YER015W	FAA2
																			6 of 19	7923_at	YPL147W	PXA1
																				9668_at	YML042W	CAT2

## Sheet: Module4
Module4
42 genes
Experiment	Discretized expression pattern		Affy_ID	Systematic Name	Gene Name		Overview		TF	Genes in this module bound by the TF				TF-pair	Genes in this module bound by both TF's				KEGG_pathway	Genes in this module with this KEGG pathway				MIPS category	Genes in this module with this MIPS category				GO_complete category	Genes in this module with this GO category
ClimAer	0		10067_at	YLR263W	RED1		TF's:		Dal82p	4063_at	YIR027C	DAL1		Gln3-Dal82	4063_at	YIR027C	DAL1		Phenylalanine metabolism	5816_at	YEL066W	HPA3		nitrogen and sulfur metabolism	10185_s_at	YLR155C	ASP3-4		catabolism	10145_at	YLR207W	HRD3
NlimAer	1		10094_at	YLR246W	ERF2		Dal82p		P-value:	4065_at	YIR029W	DAL2		P-value:	4065_at	YIR029W	DAL2		P-value:	6253_at	YDR242W	AMD2		P-value:	10551_at	YKR034W	DAL80		GO:0009056	10172_at	YLR142W	PUT1
PlimAer	0		10119_at	YLR227C	ADY4		Gln3p		3.7448e-07	4066_at	YIR030C	DCG1		2.682e-10	4066_at	YIR030C	DCG1		4.2146e-05	9483_at	YMR170C	ALD2		6.6059e-09	4063_at	YIR027C	DAL1		P-value:	10185_s_at	YLR155C	ASP3-4
SlimAer	0		10145_at	YLR207W	HRD3				Frequency of occurence:	4067_at	YIR031C	DAL7		Frequency of occurence:	4067_at	YIR031C	DAL7		Frequency of occurence:					Frequency of occurence:	4065_at	YIR029W	DAL2		1.7949e-05	4063_at	YIR027C	DAL1
ClimAna	0		10172_at	YLR142W	PUT1		TFpairs:		7 of 73	4068_at	YIR032C	DAL3		6 of 15	4068_at	YIR032C	DAL3		3 of 11					9 of 94	4066_at	YIR030C	DCG1		Frequency of occurence:	4065_at	YIR029W	DAL2
NlimAna	1		10185_s_at	YLR155C	ASP3-4		Gln3-Dal82			6369_at	YDR090C	YDR090C			6369_at	YDR090C	YDR090C								4067_at	YIR031C	DAL7		11 of 370	4067_at	YIR031C	DAL7
PlimAna	0		10511_at	YKR039W	GAP1					7164_at	YBR208C	DUR1,2													4068_at	YIR032C	DAL3			4068_at	YIR032C	DAL3
SlimAna	0		10551_at	YKR034W	DAL80		KEGG_pathways:																		6253_at	YDR242W	AMD2			7164_at	YBR208C	DUR1,2
			10716_at	YKL157W	APE2		Phenylalanine metabolism																		7164_at	YBR208C	DUR1,2			8661_at	YOL128C	YGK3
			10854_at	YJR152W	DAL5				Gln3p	10854_at	YJR152W	DAL5																		9483_at	YMR170C	ALD2
			11023_at	YJR001W	AVT1		MIPS_categories:		P-value:	4063_at	YIR027C	DAL1																		9518_at	YMR119W-A	ASI1
			4063_at	YIR027C	DAL1		nitrogen and sulfur metabolism		2.9912e-13	4065_at	YIR029W	DAL2												nitrogen and sulfur utilization	10185_s_at	YLR155C	ASP3-4
			4065_at	YIR029W	DAL2		nitrogen and sulfur utilization		Frequency of occurence:	4066_at	YIR030C	DCG1												P-value:	4063_at	YIR027C	DAL1
			4066_at	YIR030C	DCG1		purine nucleotide metabolism		12 of 92	4067_at	YIR031C	DAL7												5.7866e-08	4065_at	YIR029W	DAL2		cellular catabolism	10145_at	YLR207W	HRD3
			4067_at	YIR031C	DAL7					4068_at	YIR032C	DAL3												Frequency of occurence:	4067_at	YIR031C	DAL7		GO:0044248	10172_at	YLR142W	PUT1
			4068_at	YIR032C	DAL3		GO_complete:			4503_at	YHR029C	YHR029C												7 of 56	4068_at	YIR032C	DAL3		P-value:	10185_s_at	YLR155C	ASP3-4
			4284_at	YIL167W	SDL1		catabolism			6369_at	YDR090C	YDR090C													6253_at	YDR242W	AMD2		1.0311e-05	4063_at	YIR027C	DAL1
			4503_at	YHR029C	YHR029C		cellular catabolism			7546_at	YPR194C	OPT2													7164_at	YBR208C	DUR1,2		Frequency of occurence:	4065_at	YIR029W	DAL2
			4800_at	YGR190C	YGR190C		nitrogen compound metabolism			8249_at	YOR313C	SPS4																	11 of 349	4067_at	YIR031C	DAL7
			5204_at	YGL176C	YGL176C		amine metabolism			9026_at	YNL142W	MEP2																		4068_at	YIR032C	DAL3
			5361_at	YFR019W	FAB1					9530_at	YMR088C	VBA1												purine nucleotide metabolism	4063_at	YIR027C	DAL1			7164_at	YBR208C	DUR1,2
			5770_at	YEL064C	AVT2																			P-value:	4065_at	YIR029W	DAL2			8661_at	YOL128C	YGK3
			5816_at	YEL066W	HPA3																			6.9011e-05	4067_at	YIR031C	DAL7			9483_at	YMR170C	ALD2
			5944_at	YDR520C	YDR520C																			Frequency of occurence:	4068_at	YIR032C	DAL3			9518_at	YMR119W-A	ASI1
			6253_at	YDR242W	AMD2																			5 of 67	7164_at	YBR208C	DUR1,2
			6369_at	YDR090C	YDR090C
			6714_at	YDL239C	ADY3																								nitrogen compound metabolism	10172_at	YLR142W	PUT1
			6722_at	YDL231C	BRE4																								GO:0006807	10185_s_at	YLR155C	ASP3-4
			7145_at	YBR235W	YBR235W																								P-value:	10551_at	YKR034W	DAL80
			7164_at	YBR208C	DUR1,2																								1.9075e-07	4063_at	YIR027C	DAL1
			7311_at	YBR043C	QDR3																								Frequency of occurence:	4065_at	YIR029W	DAL2
			7546_at	YPR194C	OPT2																								11 of 233	4066_at	YIR030C	DCG1
			8249_at	YOR313C	SPS4																									4067_at	YIR031C	DAL7
			8573_at	YOL034W	SMC5																									4068_at	YIR032C	DAL3
			8661_at	YOL128C	YGK3																									4284_at	YIL167W	SDL1
			8681_at	YOL107W	YOL107W																									7164_at	YBR208C	DUR1,2
			9026_at	YNL142W	MEP2																									9483_at	YMR170C	ALD2
			9483_at	YMR170C	ALD2
			9518_at	YMR119W-A	ASI1
			9530_at	YMR088C	VBA1																								amine metabolism	10172_at	YLR142W	PUT1
			9738_at	YML104C	MDM1																								GO:0009308	10185_s_at	YLR155C	ASP3-4
			9916_at	YLR425W	TUS1																								P-value:	4063_at	YIR027C	DAL1
																													7.996e-06	4065_at	YIR029W	DAL2
																													Frequency of occurence:	4067_at	YIR031C	DAL7
																													9 of 215	4068_at	YIR032C	DAL3
																														4284_at	YIL167W	SDL1
																														7164_at	YBR208C	DUR1,2
																														9483_at	YMR170C	ALD2

## Sheet: Module5
Module5
115 genes
Experiment	Discretized expression pattern		Affy_ID	Systematic Name	Gene Name		Overview		TF	Genes in this module bound by the TF				KEGG_pathway	Genes in this module with this KEGG pathway				MIPS category	Genes in this module with this MIPS category				GO_leaf category	Genes in this module with this GO category				GO_complete category	Genes in this module with this GO category
ClimAer	1		10111_at	YLR219W	MSC3		TF's:		Hap1p	10143_at	YLR205C	HMX1		Oxidative phosphorylation	10290_at	YLR038C	COX12		ENERGY	10183_at	YLR153C	ACS2		aerobic respiration	10518_at	YKR046C	PET10		generation of precursor metabolites and energy	10518_at	YKR046C	PET10
NlimAer	1		10126_at	YLR191W	PEX13		Hap1p		P-value:	10183_at	YLR153C	ACS2		P-value:	10591_at	YKL016C	ATP7		P-value:	10290_at	YLR038C	COX12		GO:0009060	4518_at	YHR001W-A	QCR10		GO:0006091	10591_at	YKL016C	ATP7
PlimAer	1		10143_at	YLR205C	HMX1		Hap4p		3.6978e-10	10977_at	YJR048W	CYC1		1.2396e-13	4518_at	YHR001W-A	QCR10		3.2334e-12	10518_at	YKR046C	PET10		P-value:	5188_at	YGL191W	COX13		P-value:	10723_at	YKL150W	MCR1
SlimAer	1		10148_at	YLR168C	YLR168C				Frequency of occurence:	4518_at	YHR001W-A	QCR10		Frequency of occurence:	5188_at	YGL191W	COX13		Frequency of occurence:	10533_at	YKR016W	YKR016W		4.2685e-06	5193_at	YGL187C	COX4		4.7533e-10	10977_at	YJR048W	CYC1
ClimAna	0		10183_at	YLR153C	ACS2		KEGG_pathways:		13 of 73	5188_at	YGL191W	COX13		15 of 62	5193_at	YGL187C	COX4		29 of 360	10591_at	YKL016C	ATP7		Frequency of occurence:	5332_at	YFR033C	QCR6		Frequency of occurence:	4518_at	YHR001W-A	QCR10
NlimAna	0		10188_at	YLR163C	MAS1		Oxidative phosphorylation			5193_at	YGL187C	COX4			5332_at	YFR033C	QCR6			10723_at	YKL150W	MCR1		9 of 71	7407_at	YBL045C	COR1		21 of 229	5188_at	YGL191W	COX13
PlimAna	0		10290_at	YLR038C	COX12					5332_at	YFR033C	QCR6			7407_at	YBL045C	COR1			10977_at	YJR048W	CYC1			7543_at	YPR191W	QCR2			5193_at	YGL187C	COX4
SlimAna	0		10313_at	YLR017W	MEU1		MIPS_categories:			7407_at	YBL045C	COR1			7487_at	YBL099W	ATP1			4246_at	YIL155C	GUT2			8935_at	YNL052W	COX5A			5332_at	YFR033C	QCR6
			10368_s_at	YLL020C	KNS1		ENERGY			8207_at	YOR317W	FAA1			7543_at	YPR191W	QCR2			4518_at	YHR001W-A	QCR10			9586_at	YMR056C	AAC1			7407_at	YBL045C	COR1
			10378_at	YLL052C	AQY2		electron transport and membrane-associated energy conservation			8493_at	YOR065W	CYT1			7727_at	YPR020W	ATP20			5188_at	YGL191W	COX13								7487_at	YBL099W	ATP1
			10466_at	YKR087C	OMA1		respiration			9500_at	YMR145C	NDE1			7812_at	YPL078C	ATP4			5193_at	YGL187C	COX4								7543_at	YPR191W	QCR2
			10518_at	YKR046C	PET10		aerobic respiration			9586_at	YMR056C	AAC1			8493_at	YOR065W	CYT1			5332_at	YFR033C	QCR6		mitochondrial electron transport, ubiquinol to cytochrome c	4518_at	YHR001W-A	QCR10			7727_at	YPR020W	ATP20
			10533_at	YKR016W	YKR016W		energy generation (e.g. ATP synthase)			9702_at	YML054C	CYB2			8935_at	YNL052W	COX5A			5400_at	YFL030W	AGX1		GO:0006122	5332_at	YFR033C	QCR6			7812_at	YPL078C	ATP4
			10591_at	YKL016C	ATP7		electron / hydrogen transport								9500_at	YMR145C	NDE1			7407_at	YBL045C	COR1		P-value:	7543_at	YPR191W	QCR2			8033_at	YPL262W	FUM1
			10688_at	YKL097W-A	CWP2										9765_at	YML120C	NDI1			7487_at	YBL099W	ATP1		8.7074e-05	8493_at	YOR065W	CYT1			8389_at	YOR142W	LSC1
			10723_at	YKL150W	MCR1		GO_leafs:		Hap4p	10290_at	YLR038C	COX12								7543_at	YPR191W	QCR2		Frequency of occurence:						8493_at	YOR065W	CYT1
			10892_at	YJR144W	MGM101		aerobic respiration		P-value:	10591_at	YKL016C	ATP7								7614_at	YPR128C	ANT1		4 of 14						8935_at	YNL052W	COX5A
			10977_at	YJR048W	CYC1		mitochondrial electron transport, ubiquinol to cytochrome c		4.5135e-05	5188_at	YGL191W	COX13								7727_at	YPR020W	ATP20								9500_at	YMR145C	NDE1
			11065_at	YJL048C	UBX6				Frequency of occurence:	7407_at	YBL045C	COR1								7812_at	YPL078C	ATP4								9586_at	YMR056C	AAC1
			11102_at	YJL100W	LSB6		GO_complete:		7 of 54	7487_at	YBL099W	ATP1								8033_at	YPL262W	FUM1								9702_at	YML054C	CYB2
			11135_at	YJL112W	MDV1		generation of precursor metabolites and energy			7727_at	YPR020W	ATP20								8200_at	YOR356W	YOR356W								9765_at	YML120C	NDI1
			11359_at	YAL049C	YAL049C		oxidative phosphorylation			8935_at	YNL052W	COX5A								8389_at	YOR142W	LSC1
			4120_at	YIL007C	NAS2		coenzyme metabolism													8493_at	YOR065W	CYT1
			4131_at	YIL040W	APQ12		phosphorylation													8935_at	YNL052W	COX5A							oxidative phosphorylation	10591_at	YKL016C	ATP7
			4191_at	YIL073C	SPO22		cofactor metabolism													9111_at	YNL237W	YTP1							GO:0006119	4518_at	YHR001W-A	QCR10
			4246_at	YIL155C	GUT2		aerobic respiration													9500_at	YMR145C	NDE1							P-value:	5193_at	YGL187C	COX4
			4338_at	YHR178W	STB5		cellular respiration													9586_at	YMR056C	AAC1							6.5661e-10	5332_at	YFR033C	QCR6
			4426_at	YHR090C	YNG2		electron transport													9702_at	YML054C	CYB2							Frequency of occurence:	7487_at	YBL099W	ATP1
			4462_at	YHR080C	YHR080C		ATP synthesis coupled electron transport													9765_at	YML120C	NDI1							11 of 49	7543_at	YPR191W	QCR2
			4518_at	YHR001W-A	QCR10		ATP synthesis coupled electron transport (sensu Eukaryota)																							7727_at	YPR020W	ATP20
			4519_at	YHR002W	LEU5																									7812_at	YPL078C	ATP4
			4526_at	YHR008C	SOD2														electron transport and membrane-associated energy conservation	10290_at	YLR038C	COX12								8493_at	YOR065W	CYT1
			4742_at	YGR266W	YGR266W														P-value:	10591_at	YKL016C	ATP7								8935_at	YNL052W	COX5A
			4759_at	YGR239C	PEX21														5.7758e-19	10723_at	YKL150W	MCR1								9765_at	YML120C	NDI1
			4771_at	YGR251W	YGR251W														Frequency of occurence:	10977_at	YJR048W	CYC1
			4837_at	YGR182C	YGR182C														18 of 54	4518_at	YHR001W-A	QCR10
			4978_at	YGR052W	YGR052W															5188_at	YGL191W	COX13							coenzyme metabolism	10183_at	YLR153C	ACS2
			5096_at	YGL101W	YGL101W															5193_at	YGL187C	COX4							GO:0006732	10591_at	YKL016C	ATP7
			5175_at	YGL160W	YGL160W															5332_at	YFR033C	QCR6							P-value:	4246_at	YIL155C	GUT2
			5188_at	YGL191W	COX13															7407_at	YBL045C	COR1							8.2535e-06	7487_at	YBL099W	ATP1
			5193_at	YGL187C	COX4															7487_at	YBL099W	ATP1							Frequency of occurence:	7727_at	YPR020W	ATP20
			5299_at	YFR045W	YFR045W															7543_at	YPR191W	QCR2							11 of 119	7812_at	YPL078C	ATP4
			5332_at	YFR033C	QCR6															7727_at	YPR020W	ATP20								7926_at	YPL188W	POS5
			5368_at	YFL017W-A	SMX2															7812_at	YPL078C	ATP4								8033_at	YPL262W	FUM1
			5390_at	YFL041W	FET5															8493_at	YOR065W	CYT1								8200_at	YOR356W	YOR356W
			5400_at	YFL030W	AGX1															8935_at	YNL052W	COX5A								8389_at	YOR142W	LSC1
			5632_at	YER101C	AST2															9500_at	YMR145C	NDE1								9500_at	YMR145C	NDE1
			5760_at	YEL030W	ECM10															9702_at	YML054C	CYB2
			5936_at	YDR512C	EMI1															9765_at	YML120C	NDI1
			5937_at	YDR513W	TTR1																								phosphorylation	10368_s_at	YLL020C	KNS1
			6168_at	YDR294C	DPL1																								GO:0016310	10591_at	YKL016C	ATP7
			6190_at	YDR270W	CCC2														respiration	10290_at	YLR038C	COX12							P-value:	11102_at	YJL100W	LSB6
			6202_at	YDR282C	YDR282C														P-value:	10518_at	YKR046C	PET10							3.0726e-06	4518_at	YHR001W-A	QCR10
			6213_at	YDR248C	YDR248C														2.7084e-18	10533_at	YKR016W	YKR016W							Frequency of occurence:	5193_at	YGL187C	COX4
			6313_at	YDR167W	TAF10														Frequency of occurence:	10591_at	YKL016C	ATP7							13 of 153	5332_at	YFR033C	QCR6
			6324_g_at	YDR133C	YDR133C														24 of 131	10723_at	YKL150W	MCR1								7487_at	YBL099W	ATP1
			6464_at	YDR003W	RCR2															10977_at	YJR048W	CYC1								7543_at	YPR191W	QCR2
			6555_at	YDL086W	YDL086W															4246_at	YIL155C	GUT2								7727_at	YPR020W	ATP20
			6759_at	YCL057c-a	YCL057c-a															4518_at	YHR001W-A	QCR10								7812_at	YPL078C	ATP4
			6760_g_at	YCL057c-a	YCL057c-a															5188_at	YGL191W	COX13								8493_at	YOR065W	CYT1
			6803_at	YCR062W	YCR062W															5193_at	YGL187C	COX4								8935_at	YNL052W	COX5A
			6847_g_at	YCR061W	YCR061W															5332_at	YFR033C	QCR6								9765_at	YML120C	NDI1
			6899_at	YCL033C	YCL033C															7407_at	YBL045C	COR1
			7087_at	YBR269C	YBR269C															7487_at	YBL099W	ATP1
			7163_at	YBR207W	FTH1															7543_at	YPR191W	QCR2							cofactor metabolism	10143_at	YLR205C	HMX1
			7175_at	YBR173C	UMP1															7727_at	YPR020W	ATP20							GO:0051186	10183_at	YLR153C	ACS2
			7184_at	YBR183W	YPC1															7812_at	YPL078C	ATP4							P-value:	10591_at	YKL016C	ATP7
			7243_at	YBR107C	IML3															8200_at	YOR356W	YOR356W							2.1124e-06	4246_at	YIL155C	GUT2
			7407_at	YBL045C	COR1															8493_at	YOR065W	CYT1							Frequency of occurence:	7487_at	YBL099W	ATP1
			7409_at	YBL043W	ECM13															8935_at	YNL052W	COX5A							13 of 148	7727_at	YPR020W	ATP20
			7487_at	YBL099W	ATP1															9111_at	YNL237W	YTP1								7812_at	YPL078C	ATP4
			7543_at	YPR191W	QCR2															9500_at	YMR145C	NDE1								7890_at	YPL135W	ISU1
			7592_at	YPR149W	NCE102															9586_at	YMR056C	AAC1								7926_at	YPL188W	POS5
			7594_at	YPR151C	SUE1															9702_at	YML054C	CYB2								8033_at	YPL262W	FUM1
			7614_at	YPR128C	ANT1															9765_at	YML120C	NDI1								8200_at	YOR356W	YOR356W
			7667_at	YPR091C	YPR091C																									8389_at	YOR142W	LSC1
			7681_at	YPR061C	JID1																									9500_at	YMR145C	NDE1
			7685_at	YPR065W	ROX1														aerobic respiration	10290_at	YLR038C	COX12
			7727_at	YPR020W	ATP20														P-value:	10518_at	YKR046C	PET10
			7749_at	YPL004C	LSP1														4.4189e-10	4518_at	YHR001W-A	QCR10							aerobic respiration	10518_at	YKR046C	PET10
			7797_at	YPL046C	ELC1														Frequency of occurence:	5188_at	YGL191W	COX13							GO:0009060	4518_at	YHR001W-A	QCR10
			7812_at	YPL078C	ATP4														13 of 74	5193_at	YGL187C	COX4							P-value:	5188_at	YGL191W	COX13
			7863_at	YPL117C	IDI1															5332_at	YFR033C	QCR6							3.1533e-07	5193_at	YGL187C	COX4
			7871_at	YPL109C	YPL109C															7407_at	YBL045C	COR1							Frequency of occurence:	5332_at	YFR033C	QCR6
			7873_at	YPL107W	YPL107W															7543_at	YPR191W	QCR2							11 of 86	7407_at	YBL045C	COR1
			7890_at	YPL135W	ISU1															8493_at	YOR065W	CYT1								7543_at	YPR191W	QCR2
			7926_at	YPL188W	POS5															8935_at	YNL052W	COX5A								8033_at	YPL262W	FUM1
			7975_at	YPL229W	YPL229W															9500_at	YMR145C	NDE1								8389_at	YOR142W	LSC1
			8033_at	YPL262W	FUM1															9586_at	YMR056C	AAC1								8935_at	YNL052W	COX5A
			8200_at	YOR356W	YOR356W															9765_at	YML120C	NDI1								9586_at	YMR056C	AAC1
			8207_at	YOR317W	FAA1
			8326_at	YOR215C	YOR215C
			8389_at	YOR142W	LSC1														energy generation (e.g. ATP synthase)	10591_at	YKL016C	ATP7							cellular respiration	10518_at	YKR046C	PET10
			8493_at	YOR065W	CYT1														P-value:	7487_at	YBL099W	ATP1							GO:0045333	4518_at	YHR001W-A	QCR10
			8550_at	YOL012C	HTZ1														1.2361e-05	7727_at	YPR020W	ATP20							P-value:	5188_at	YGL191W	COX13
			8604_at	YOL048C	YOL048C														Frequency of occurence:	7812_at	YPL078C	ATP4							5.0481e-07	5193_at	YGL187C	COX4
			8679_at	YOL109W	ZEO1														5 of 18	8493_at	YOR065W	CYT1							Frequency of occurence:	5332_at	YFR033C	QCR6
			8935_at	YNL052W	COX5A																								11 of 90	7407_at	YBL045C	COR1
			8961_at	YNL115C	YNL115C																									7543_at	YPR191W	QCR2
			9012_at	YNL156C	YNL156C														electron / hydrogen transport	10290_at	YLR038C	COX12								8033_at	YPL262W	FUM1
			9111_at	YNL237W	YTP1														P-value:	10591_at	YKL016C	ATP7								8389_at	YOR142W	LSC1
			9117_at	YNL231C	PDR16														6.2574e-10	10723_at	YKL150W	MCR1								8935_at	YNL052W	COX5A
			9120_at	YNL274C	YNL274C														Frequency of occurence:	10977_at	YJR048W	CYC1								9586_at	YMR056C	AAC1
			9308_at	YMR302C	PRP12														13 of 76	5188_at	YGL191W	COX13
			9409_at	YMR226C	YMR226C															5193_at	YGL187C	COX4
			9500_at	YMR145C	NDE1															5937_at	YDR513W	TTR1							electron transport	10723_at	YKL150W	MCR1
			9557_at	YMR072W	ABF2															7487_at	YBL099W	ATP1							GO:0006118	10977_at	YJR048W	CYC1
			9586_at	YMR056C	AAC1															7727_at	YPR020W	ATP20							P-value:	4518_at	YHR001W-A	QCR10
			9608_at	YMR031C	YMR031C															7812_at	YPL078C	ATP4							2.2148e-10	5193_at	YGL187C	COX4
			9624_at	YMR002W	YMR002W															8493_at	YOR065W	CYT1							Frequency of occurence:	5332_at	YFR033C	QCR6
			9702_at	YML054C	CYB2															8935_at	YNL052W	COX5A							10 of 34	7543_at	YPR191W	QCR2
			9724_at	YML075C	HMG1															9500_at	YMR145C	NDE1								8493_at	YOR065W	CYT1
			9751_at	YML094W	GIM5																									8935_at	YNL052W	COX5A
			9764_at	YML121W	GTR1																									9702_at	YML054C	CYB2
			9765_at	YML120C	NDI1																									9765_at	YML120C	NDI1
																													ATP synthesis coupled electron transport	4518_at	YHR001W-A	QCR10
																													GO:0042773	5193_at	YGL187C	COX4
																													P-value:	5332_at	YFR033C	QCR6
																													4.4425e-07	7543_at	YPR191W	QCR2
																													Frequency of occurence:	8493_at	YOR065W	CYT1
																													7 of 28	8935_at	YNL052W	COX5A
																														9765_at	YML120C	NDI1
																													ATP synthesis coupled electron transport (sensu Eukaryota)	4518_at	YHR001W-A	QCR10
																													GO:0042775	5193_at	YGL187C	COX4
																													P-value:	5332_at	YFR033C	QCR6
																													4.4425e-07	7543_at	YPR191W	QCR2
																													Frequency of occurence:	8493_at	YOR065W	CYT1
																													7 of 28	8935_at	YNL052W	COX5A
																														9765_at	YML120C	NDI1

## Sheet: Module6
Module6
59 genes
Experiment	Discretized expression pattern		Affy_ID	Systematic Name	Gene Name		Overview		TF	Genes in this module bound by the TF				TF-pair	Genes in this module bound by both TF's				KEGG_pathway	Genes in this module with this KEGG pathway				MIPS category	Genes in this module with this MIPS category				GO_leaf category	Genes in this module with this GO category				GO_complete category	Genes in this module with this GO category
ClimAer	0		10210_at	YLR136C	TIS11		TF's:		Cbf1p	10256_at	YLR092W	SUL2		Met32-Cbf1	10256_at	YLR092W	SUL2		Glycine, serine and threonine metabolism	10887_at	YJR139C	HOM6		METABOLISM	10256_at	YLR092W	SUL2		methionine metabolism	10494_at	YKR069W	MET1		sulfur metabolism	10373_at	YLL057C	JLP1
NlimAer	0		10256_at	YLR092W	SUL2		Cbf1p		P-value:	10374_at	YLL056C	YLL056C		P-value:	11032_at	YJR010W	MET3		P-value:	11355_at	YAL012W	CYS3		P-value:	10373_at	YLL057C	JLP1		GO:0006555	10563_at	YKL001C	MET14		GO:0006790	10414_at	YLL062C	MHT1
PlimAer	0		10373_at	YLL057C	JLP1		Met31p		3.1092e-12	10375_at	YLL055W	YLL055W		1.3813e-08	11097_at	YJL060W	BNA3		3.7188e-05	4190_at	YIL074C	SER33		6.1203e-06	10414_at	YLL062C	MHT1		P-value:	10887_at	YJR139C	HOM6		P-value:	10416_at	YLL060C	GTT2
SlimAer	1		10374_at	YLL056C	YLL056C		Met32p		Frequency of occurence:	10885_at	YJR137C	ECM17		Frequency of occurence:	11355_at	YAL012W	CYS3		Frequency of occurence:	4856_at	YGR155W	CYS4		Frequency of occurence:	10416_at	YLL060C	GTT2		2.2947e-07	11032_at	YJR010W	MET3		1.5761e-24	10418_at	YLL058W	YLL058W
ClimAna	0		10375_at	YLL055W	YLL055W		Met4p		17 of 212	11032_at	YJR010W	MET3		5 of 10	9162_at	YNL277W	MET2		5 of 42	5424_at	YFL056C	AAD6		30 of 1526	10418_at	YLL058W	YLL058W		Frequency of occurence:	7565_at	YPR167C	MET16		Frequency of occurence:	10494_at	YKR069W	MET1
NlimAna	0		10414_at	YLL062C	MHT1		Rcs1p			11097_at	YJL060W	BNA3													10494_at	YKR069W	MET1		5 of 16					18 of 55	10563_at	YKL001C	MET14
PlimAna	0		10416_at	YLL060C	GTT2					11355_at	YAL012W	CYS3													10563_at	YKL001C	MET14								10885_at	YJR137C	ECM17
SlimAna	1		10418_at	YLL058W	YLL058W		TFpairs:			4098_at	YIR017C	MET28		Met32-Met31	11355_at	YAL012W	CYS3		Selenoamino acid metabolism	10563_at	YKL001C	MET14			10885_at	YJR137C	ECM17								10887_at	YJR139C	HOM6
			10494_at	YKR069W	MET1		Met32-Cbf1			4190_at	YIL074C	SER33		P-value:	5196_at	YGL184C	STR3		P-value:	11032_at	YJR010W	MET3			10887_at	YJR139C	HOM6								11032_at	YJR010W	MET3
			10563_at	YKL001C	MET14		Met32-Met31			4856_at	YGR155W	CYS4		1.3269e-06	5812_at	YEL072W	RMD6		7.9178e-07	11355_at	YAL012W	CYS3			11032_at	YJR010W	MET3								11355_at	YAL012W	CYS3
			10689_at	YKL096W	CWP1		Tye7-Cbf1			5327_at	YFR030W	MET10		Frequency of occurence:	9162_at	YNL277W	MET2		Frequency of occurence:	4856_at	YGR155W	CYS4			11097_at	YJL060W	BNA3								4098_at	YIR017C	MET28
			10885_at	YJR137C	ECM17					5979_at	YDR510W	SMT3		4 of 10					5 of 20	5327_at	YFR030W	MET10			11355_at	YAL012W	CYS3								4856_at	YGR155W	CYS4
			10887_at	YJR139C	HOM6		KEGG_pathways:			7999_at	YPL250C	ICY2													4098_at	YIR017C	MET28								5196_at	YGL184C	STR3
			11032_at	YJR010W	MET3		Glycine, serine and threonine metabolism			8937_at	YNL095C	YNL095C													4190_at	YIL074C	SER33								5327_at	YFR030W	MET10
			11097_at	YJL060W	BNA3		Selenoamino acid metabolism			9162_at	YNL277W	MET2		Tye7-Cbf1	10885_at	YJR137C	ECM17		Sulfur metabolism	10563_at	YKL001C	MET14			4336_at	YHR176W	FMO1								6218_at	YDR253C	MET32
			11355_at	YAL012W	CYS3		Sulfur metabolism			9307_at	YMR301C	ATM1		P-value:	11032_at	YJR010W	MET3		P-value:	11032_at	YJR010W	MET3			4572_at	YHL036W	MUP3								7169_at	YBR213W	MET8
			4098_at	YIR017C	MET28					9646_at	YML018C	YML018C		8.4581e-05	5327_at	YFR030W	MET10		4.2802e-08	5327_at	YFR030W	MET10			4856_at	YGR155W	CYS4								7565_at	YPR167C	MET16
			4190_at	YIL074C	SER33		MIPS_categories:							Frequency of occurence:	9307_at	YMR301C	ATM1		Frequency of occurence:	7565_at	YPR167C	MET16			4923_at	YGR087C	PDC6								9162_at	YNL277W	MET2
			4224_at	YIL132C	CSM2		METABOLISM							4 of 26					5 of 12	9162_at	YNL277W	MET2			4936_at	YGR055W	MUP1
			4285_at	YIL166C	YIL166C		amino acid metabolism		Met31p	11355_at	YAL012W	CYS3													5196_at	YGL184C	STR3
			4336_at	YHR176W	FMO1		metabolism of the aspartate family		P-value:	5196_at	YGL184C	STR3													5327_at	YFR030W	MET10							sulfur amino acid metabolism	10414_at	YLL062C	MHT1
			4452_at	YHR071W	PCL5		metabolism of methionine		3.0848e-06	5812_at	YEL072W	RMD6													5424_at	YFL056C	AAD6							GO:0000096	10494_at	YKR069W	MET1
			4568_at	YHL040C	ARN1		biosynthesis of methionine		Frequency of occurence:	9162_at	YNL277W	MET2													6218_at	YDR253C	MET32							P-value:	10563_at	YKL001C	MET14
			4572_at	YHL036W	MUP3		metabolism of the cysteine - aromatic group		4 of 12																6607_at	YDL124W	YDL124W							3.6406e-17	10887_at	YJR139C	HOM6
			4852_s_at	YGR151C	RSR1		metabolism of cysteine																		7066_at	YBR293W	VBA2							Frequency of occurence:	11032_at	YJR010W	MET3
			4856_at	YGR155W	CYS4		nitrogen and sulfur metabolism																		7169_at	YBR213W	MET8							12 of 33	11355_at	YAL012W	CYS3
			4923_at	YGR087C	PDC6		nitrogen and sulfur utilization		Met32p	10256_at	YLR092W	SUL2													7565_at	YPR167C	MET16								4098_at	YIR017C	MET28
			4936_at	YGR055W	MUP1		complex cofactor/cosubstrate binding		P-value:	10563_at	YKL001C	MET14													8717_at	YOL164W	YOL164W								4856_at	YGR155W	CYS4
			5115_at	YGL127C	SOH1		NAD/NADP binding		1.2157e-15	11032_at	YJR010W	MET3													9162_at	YNL277W	MET2								5196_at	YGL184C	STR3
			5196_at	YGL184C	STR3				Frequency of occurence:	11097_at	YJL060W	BNA3													9307_at	YMR301C	ATM1								6218_at	YDR253C	MET32
			5327_at	YFR030W	MET10		GO_leafs:		10 of 22	11355_at	YAL012W	CYS3																							7565_at	YPR167C	MET16
			5336_at	YFR037C	RSC8		methionine metabolism			4936_at	YGR055W	MUP1																							9162_at	YNL277W	MET2
			5422_s_at	YFL067W	YFL067W					5196_at	YGL184C	STR3												amino acid metabolism	10256_at	YLR092W	SUL2
			5424_at	YFL056C	AAD6		GO_complete:			5812_at	YEL072W	RMD6												P-value:	10414_at	YLL062C	MHT1
			5425_at	YFL055W	AGP3		sulfur metabolism			7169_at	YBR213W	MET8												3.7622e-18	10418_at	YLL058W	YLL058W							organic acid metabolism	10414_at	YLL062C	MHT1
			5812_at	YEL072W	RMD6		sulfur amino acid metabolism			9162_at	YNL277W	MET2												Frequency of occurence:	10494_at	YKR069W	MET1							GO:0006082	10494_at	YKR069W	MET1
			5979_at	YDR510W	SMT3		organic acid metabolism																	23 of 244	10563_at	YKL001C	MET14							P-value:	10563_at	YKL001C	MET14
			6218_at	YDR253C	MET32		amino acid and derivative metabolism																		10885_at	YJR137C	ECM17							3.0228e-07	10885_at	YJR137C	ECM17
			6342_at	YDR151C	CTH1		amino acid metabolism		Met4p	11355_at	YAL012W	CYS3													10887_at	YJR139C	HOM6							Frequency of occurence:	10887_at	YJR139C	HOM6
			6607_at	YDL124W	YDL124W		methionine metabolism		P-value:	4936_at	YGR055W	MUP1													11032_at	YJR010W	MET3							14 of 295	11032_at	YJR010W	MET3
			7066_at	YBR293W	VBA2		nitrogen compound metabolism		3.0848e-06	5196_at	YGL184C	STR3													11097_at	YJL060W	BNA3								11355_at	YAL012W	CYS3
			7169_at	YBR213W	MET8		aspartate family amino acid metabolism		Frequency of occurence:	9162_at	YNL277W	MET2													11355_at	YAL012W	CYS3								4098_at	YIR017C	MET28
			7565_at	YPR167C	MET16		amine metabolism		4 of 12																4098_at	YIR017C	MET28								4190_at	YIL074C	SER33
			7999_at	YPL250C	ICY2		carboxylic acid metabolism																		4190_at	YIL074C	SER33								4856_at	YGR155W	CYS4
			8177_at	YOR378W	YOR378W		serine family amino acid metabolism																		4572_at	YHL036W	MUP3								5196_at	YGL184C	STR3
			8182_at	YOR383C	FIT3		sulfur compound biosynthesis		Rcs1p	10210_at	YLR136C	TIS11													4856_at	YGR155W	CYS4								6218_at	YDR253C	MET32
			8206_at	YOR316C	COT1				P-value:	10563_at	YKL001C	MET14													4936_at	YGR055W	MUP1								7565_at	YPR167C	MET16
			8717_at	YOL164W	YOL164W				0.00012765	4568_at	YHL040C	ARN1													5196_at	YGL184C	STR3								9162_at	YNL277W	MET2
			8718_at	YOL163W	YOL163W				Frequency of occurence:	6342_at	YDR151C	CTH1													5327_at	YFR030W	MET10
			8719_at	YOL162W	YOL162W				6 of 86	8182_at	YOR383C	FIT3													5424_at	YFL056C	AAD6
			8723_at	YOL158C	ENB1					8723_at	YOL158C	ENB1													6218_at	YDR253C	MET32							amino acid and derivative metabolism	10414_at	YLL062C	MHT1
			8937_at	YNL095C	YNL095C																				7066_at	YBR293W	VBA2							GO:0006519	10494_at	YKR069W	MET1
			9068_at	YNL191W	YNL191W																				7169_at	YBR213W	MET8							P-value:	10563_at	YKL001C	MET14
			9118_at	YNL276C	YNL276C																				7565_at	YPR167C	MET16							1.5383e-09	10885_at	YJR137C	ECM17
			9162_at	YNL277W	MET2																				9162_at	YNL277W	MET2							Frequency of occurence:	10887_at	YJR139C	HOM6
			9307_at	YMR301C	ATM1																													14 of 195	11032_at	YJR010W	MET3
			9646_at	YML018C	YML018C																														11355_at	YAL012W	CYS3
			9675_at	YML034W	SRC1																			metabolism of the aspartate family	10414_at	YLL062C	MHT1								4098_at	YIR017C	MET28
			9943_at	YLR364W	YLR364W																			P-value:	10494_at	YKR069W	MET1								4190_at	YIL074C	SER33
																								2.1672e-16	10563_at	YKL001C	MET14								4856_at	YGR155W	CYS4
																								Frequency of occurence:	10885_at	YJR137C	ECM17								5196_at	YGL184C	STR3
																								14 of 64	10887_at	YJR139C	HOM6								6218_at	YDR253C	MET32
																									11032_at	YJR010W	MET3								7565_at	YPR167C	MET16
																									11355_at	YAL012W	CYS3								9162_at	YNL277W	MET2
																									4856_at	YGR155W	CYS4
																									5196_at	YGL184C	STR3
																									5327_at	YFR030W	MET10							amino acid metabolism	10414_at	YLL062C	MHT1
																									6218_at	YDR253C	MET32							GO:0006520	10494_at	YKR069W	MET1
																									7066_at	YBR293W	VBA2							P-value:	10563_at	YKL001C	MET14
																									7565_at	YPR167C	MET16							4.9471e-10	10885_at	YJR137C	ECM17
																									9162_at	YNL277W	MET2							Frequency of occurence:	10887_at	YJR139C	HOM6
																																		14 of 179	11032_at	YJR010W	MET3
																																			11355_at	YAL012W	CYS3
																								metabolism of methionine	10414_at	YLL062C	MHT1								4098_at	YIR017C	MET28
																								P-value:	10494_at	YKR069W	MET1								4190_at	YIL074C	SER33
																								1.7295e-18	10563_at	YKL001C	MET14								4856_at	YGR155W	CYS4
																								Frequency of occurence:	10885_at	YJR137C	ECM17								5196_at	YGL184C	STR3
																								13 of 36	10887_at	YJR139C	HOM6								6218_at	YDR253C	MET32
																									11032_at	YJR010W	MET3								7565_at	YPR167C	MET16
																									11355_at	YAL012W	CYS3								9162_at	YNL277W	MET2
																									4856_at	YGR155W	CYS4
																									5196_at	YGL184C	STR3
																									5327_at	YFR030W	MET10							methionine metabolism	10494_at	YKR069W	MET1
																									6218_at	YDR253C	MET32							GO:0006555	10563_at	YKL001C	MET14
																									7565_at	YPR167C	MET16							P-value:	10887_at	YJR139C	HOM6
																									9162_at	YNL277W	MET2							8.7358e-10	11032_at	YJR010W	MET3
																																		Frequency of occurence:	5196_at	YGL184C	STR3
																																		7 of 23	7565_at	YPR167C	MET16
																								biosynthesis of methionine	10563_at	YKL001C	MET14								9162_at	YNL277W	MET2
																								P-value:	10885_at	YJR137C	ECM17
																								1.3044e-11	11355_at	YAL012W	CYS3
																								Frequency of occurence:	4856_at	YGR155W	CYS4							nitrogen compound metabolism	10414_at	YLL062C	MHT1
																								7 of 14	5196_at	YGL184C	STR3							GO:0006807	10494_at	YKR069W	MET1
																									5327_at	YFR030W	MET10							P-value:	10563_at	YKL001C	MET14
																									9162_at	YNL277W	MET2							1.5571e-08	10885_at	YJR137C	ECM17
																																		Frequency of occurence:	10887_at	YJR139C	HOM6
																																		14 of 233	11032_at	YJR010W	MET3
																								metabolism of the cysteine - aromatic group	10414_at	YLL062C	MHT1								11355_at	YAL012W	CYS3
																								P-value:	10418_at	YLL058W	YLL058W								4098_at	YIR017C	MET28
																								1.0198e-10	10887_at	YJR139C	HOM6								4190_at	YIL074C	SER33
																								Frequency of occurence:	11097_at	YJL060W	BNA3								4856_at	YGR155W	CYS4
																								11 of 80	11355_at	YAL012W	CYS3								5196_at	YGL184C	STR3
																									4190_at	YIL074C	SER33								6218_at	YDR253C	MET32
																									4856_at	YGR155W	CYS4								7565_at	YPR167C	MET16
																									5424_at	YFL056C	AAD6								9162_at	YNL277W	MET2
																									6218_at	YDR253C	MET32
																									7066_at	YBR293W	VBA2
																									9162_at	YNL277W	MET2							aspartate family amino acid metabolism	10494_at	YKR069W	MET1
																																		GO:0009066	10563_at	YKL001C	MET14
																																		P-value:	10887_at	YJR139C	HOM6
																								metabolism of cysteine	10414_at	YLL062C	MHT1							9.9494e-08	11032_at	YJR010W	MET3
																								P-value:	10418_at	YLL058W	YLL058W							Frequency of occurence:	5196_at	YGL184C	STR3
																								6.9063e-08	11355_at	YAL012W	CYS3							7 of 43	7565_at	YPR167C	MET16
																								Frequency of occurence:	4856_at	YGR155W	CYS4								9162_at	YNL277W	MET2
																								5 of 13	6218_at	YDR253C	MET32
																																		amine metabolism	10414_at	YLL062C	MHT1
																								nitrogen and sulfur metabolism	10373_at	YLL057C	JLP1							GO:0009308	10494_at	YKR069W	MET1
																								P-value:	10418_at	YLL058W	YLL058W							P-value:	10563_at	YKL001C	MET14
																								2.474e-15	10494_at	YKR069W	MET1							5.5164e-09	10885_at	YJR137C	ECM17
																								Frequency of occurence:	10563_at	YKL001C	MET14							Frequency of occurence:	10887_at	YJR139C	HOM6
																								15 of 94	10885_at	YJR137C	ECM17							14 of 215	11032_at	YJR010W	MET3
																									11032_at	YJR010W	MET3								11355_at	YAL012W	CYS3
																									11097_at	YJL060W	BNA3								4098_at	YIR017C	MET28
																									4098_at	YIR017C	MET28								4190_at	YIL074C	SER33
																									4336_at	YHR176W	FMO1								4856_at	YGR155W	CYS4
																									5196_at	YGL184C	STR3								5196_at	YGL184C	STR3
																									5327_at	YFR030W	MET10								6218_at	YDR253C	MET32
																									6218_at	YDR253C	MET32								7565_at	YPR167C	MET16
																									7169_at	YBR213W	MET8								9162_at	YNL277W	MET2
																									7565_at	YPR167C	MET16
																									8717_at	YOL164W	YOL164W
																																		carboxylic acid metabolism	10414_at	YLL062C	MHT1
																																		GO:0019752	10494_at	YKR069W	MET1
																								nitrogen and sulfur utilization	10494_at	YKR069W	MET1							P-value:	10563_at	YKL001C	MET14
																								P-value:	10563_at	YKL001C	MET14							3.0228e-07	10885_at	YJR137C	ECM17
																								5.2708e-11	10885_at	YJR137C	ECM17							Frequency of occurence:	10887_at	YJR139C	HOM6
																								Frequency of occurence:	11032_at	YJR010W	MET3							14 of 295	11032_at	YJR010W	MET3
																								10 of 56	11097_at	YJL060W	BNA3								11355_at	YAL012W	CYS3
																									4336_at	YHR176W	FMO1								4098_at	YIR017C	MET28
																									5196_at	YGL184C	STR3								4190_at	YIL074C	SER33
																									5327_at	YFR030W	MET10								4856_at	YGR155W	CYS4
																									7169_at	YBR213W	MET8								5196_at	YGL184C	STR3
																									7565_at	YPR167C	MET16								6218_at	YDR253C	MET32
																																			7565_at	YPR167C	MET16
																																			9162_at	YNL277W	MET2
																								complex cofactor/cosubstrate binding	10885_at	YJR137C	ECM17
																								P-value:	4190_at	YIL074C	SER33
																								1.3421e-05	4336_at	YHR176W	FMO1							serine family amino acid metabolism	10887_at	YJR139C	HOM6
																								Frequency of occurence:	5327_at	YFR030W	MET10							GO:0009069	11355_at	YAL012W	CYS3
																								6 of 58	6607_at	YDL124W	YDL124W							P-value:	4190_at	YIL074C	SER33
																									7169_at	YBR213W	MET8							1.0319e-06	4856_at	YGR155W	CYS4
																																		Frequency of occurence:	9162_at	YNL277W	MET2
																																		5 of 21
																								NAD/NADP binding	10885_at	YJR137C	ECM17
																								P-value:	4190_at	YIL074C	SER33
																								1.7194e-05	5327_at	YFR030W	MET10							sulfur compound biosynthesis	4098_at	YIR017C	MET28
																								Frequency of occurence:	6607_at	YDL124W	YDL124W							GO:0044272	4856_at	YGR155W	CYS4
																								5 of 36	7169_at	YBR213W	MET8							P-value:	5196_at	YGL184C	STR3
																																		8.3319e-06	9162_at	YNL277W	MET2
																																		Frequency of occurence:
																																		4 of 15

## Sheet: Module7
Module7
13 genes
Experiment	Discretized expression pattern		Affy_ID	Systematic Name	Gene Name		Overview		TF	Genes in this module bound by the TF				MIPS category	Genes in this module with this MIPS category
ClimAer	0		10286_at	YLR034C	SMF3		TF's:		Ndd1p	5011_at	YGL006W	PMC1		ion transport	10286_at	YLR034C	SMF3
NlimAer	1		10660_at	YKL080W	VMA5		Ndd1p		P-value:	5952_at	YDR528W	HLR1		P-value:	10660_at	YKL080W	VMA5
PlimAer	0		11026_at	YJR004C	SAG1				0.00017192	6338_at	YDR147W	EKI1		6.0657e-06	11108_at	YJL094C	KHA1
SlimAer	0		11108_at	YJL094C	KHA1		MIPS_categories:		Frequency of occurence:					Frequency of occurence:	11341_at	YAL026C	DRS2
ClimAna	0		11341_at	YAL026C	DRS2		ion transport		3 of 56					5 of 144	5011_at	YGL006W	PMC1
NlimAna	1		4366_at	YHR161C	YAP1801		cation transport (Na, K, Ca , NH4, etc.)
PlimAna	1		5011_at	YGL006W	PMC1		INTERACTION WITH THE CELLULAR ENVIRONMENT
SlimAna	1		5952_at	YDR528W	HLR1									cation transport (Na, K, Ca , NH4, etc.)	10286_at	YLR034C	SMF3
			6338_at	YDR147W	EKI1									P-value:	10660_at	YKL080W	VMA5
			6905_at	YCL027W	FUS1									2.268e-06	11108_at	YJL094C	KHA1
			7583_at	YPR185W	ATG13									Frequency of occurence:	11341_at	YAL026C	DRS2
			7607_at	YPR121W	THI22									5 of 118	5011_at	YGL006W	PMC1
			8802_at	YNR044W	AGA1
														INTERACTION WITH THE CELLULAR ENVIRONMENT	10286_at	YLR034C	SMF3
														P-value:	10660_at	YKL080W	VMA5
														1.1975e-05	11026_at	YJR004C	SAG1
														Frequency of occurence:	11108_at	YJL094C	KHA1
														7 of 464	5011_at	YGL006W	PMC1
															6905_at	YCL027W	FUS1
															8802_at	YNR044W	AGA1

## Sheet: Module8
Module8
39 genes
Experiment	Discretized expression pattern		Affy_ID	Systematic Name	Gene Name		Overview		TF	Genes in this module bound by the TF				TF-pair	Genes in this module bound by both TF's				MIPS category	Genes in this module with this MIPS category				GO_leaf category	Genes in this module with this GO category				GO_complete category	Genes in this module with this GO category
ClimAer	0		10310_at	YLR014C	PPR1		TF's:		Cbf1p	11056_at	YJL012C	VTC4		Pho4-Cbf1	11132_at	YJL117W	PHO86		phosphate transport	11132_at	YJL117W	PHO86		vacuole fusion, non-autophagic	11056_at	YJL012C	VTC4		anion transport	11132_at	YJL117W	PHO86
NlimAer	0		10700_at	YKL128C	PMU1		Cbf1p		P-value:	11132_at	YJL117W	PHO86		P-value:	4385_at	YHR136C	SPL2		P-value:	7069_at	YBR296C	PHO89		GO:0042144	5645_at	YER072W	VTC1		GO:0006820	6793_at	YCR098C	GIT1
PlimAer	1		11056_at	YJL012C	VTC4		Pho4p		3.2835e-05	4385_at	YHR136C	SPL2		5.0138e-09	7779_at	YPL019C	VTC3		3.3646e-05	9762_at	YML123C	PHO84		P-value:	7779_at	YPL019C	VTC3		P-value:	7069_at	YBR296C	PHO89
SlimAer	0		11101_at	YJL056C	ZAP1				Frequency of occurence:	4753_at	YGR233C	PHO81		Frequency of occurence:	8410_at	YOR163W	DDP1		Frequency of occurence:					2.4574e-05					2.6755e-06	9762_at	YML123C	PHO84
ClimAna	0		11130_at	YJL119C	YJL119C		TFpairs:		8 of 212	5645_at	YER072W	VTC1		5 of 12	9762_at	YML123C	PHO84		3 of 11					Frequency of occurence:					Frequency of occurence:
NlimAna	0		11132_at	YJL117W	PHO86		Pho4-Cbf1			7779_at	YPL019C	VTC3												3 of 10					4 of 17
PlimAna	1		11262_s_at	YAR071W	PHO12					8410_at	YOR163W	DDP1
SlimAna	0		11309_at	YAR069C	YAR069C		MIPS_categories:			9762_at	YML123C	PHO84							homeostasis of anions	11132_at	YJL117W	PHO86
			11385_s_at	YAL063C	FLO5		phosphate transport												P-value:	7069_at	YBR296C	PHO89		phosphate transport	11132_at	YJL117W	PHO86		phosphate transport	11132_at	YJL117W	PHO86
			4385_at	YHR136C	SPL2		homeostasis of anions												5.7828e-05	9762_at	YML123C	PHO84		GO:0006817	7069_at	YBR296C	PHO89		GO:0006817	7069_at	YBR296C	PHO89
			4475_at	YHR046C	INM1				Pho4p	11132_at	YJL117W	PHO86							Frequency of occurence:					P-value:	9762_at	YML123C	PHO84		P-value:	9762_at	YML123C	PHO84
			4753_at	YGR233C	PHO81		GO_leafs:		P-value:	4385_at	YHR136C	SPL2							3 of 13					2.4574e-05					2.4574e-05
			5246_at	YGL224C	SDT1		vacuole fusion, non-autophagic		2.8684e-10	6201_at	YDR281C	PHM6												Frequency of occurence:					Frequency of occurence:
			5633_at	YER062C	HOR2		phosphate transport		Frequency of occurence:	6793_at	YCR098C	GIT1												3 of 10					3 of 10
			5645_at	YER072W	VTC1				8 of 48	7069_at	YBR296C	PHO89
			5692_at	YER037W	PHM8		GO_complete:			7779_at	YPL019C	VTC3
			6051_at	YDR400W	URH1		anion transport			8410_at	YOR163W	DDP1
			6201_at	YDR281C	PHM6		phosphate transport			9762_at	YML123C	PHO84
			6466_at	YDR005C	MAF1
			6478_at	YDR017C	KCS1
			6793_at	YCR098C	GIT1
			6894_at	YCL038C	ATG22
			6896_at	YCL036W	GFD2
			7069_at	YBR296C	PHO89
			7273_at	YBR092C	PHO3
			7275_at	YBR094W	YBR094W
			7779_at	YPL019C	VTC3
			7870_at	YPL110C	YPL110C
			8187_at	YOR343C	YOR343C
			8191_at	YOR347C	PYK2
			8410_at	YOR163W	DDP1
			8551_at	YOL011W	PLB3
			8704_at	YOL130W	ALR1
			8898_at	YNL043C	YNL043C
			9079_at	YNL224C	YNL224C
			9086_at	YNL217W	YNL217W
			9438_at	YMR211W	DML1
			9711_at	YML088W	UFO1
			9762_at	YML123C	PHO84

## Sheet: Module9
Module9
31 genes
Experiment	Discretized expression pattern		Affy_ID	Systematic Name	Gene Name		Overview		TF	Genes in this module bound by the TF
ClimAer	0		10361_f_at	YLL025W	DAN2		TF's:		Aft2p	10412_f_at	YLL064C	PAU4
NlimAer	0		10412_f_at	YLL064C	PAU4		Aft2p		P-value:	4563_f_at	YHL046C	PAU4
PlimAer	0		10483_at	YKR102W	FLO10				3.6591e-05	5251_f_at	YGL261C	PAU4
SlimAer	0		10605_at	YKL047W	YKL047W				Frequency of occurence:	6617_at	YDL114W	YDL114W
ClimAna	0		10753_at	YKL166C	TPK3				6 of 134	8786_f_at	YNR076W	PAU4
NlimAna	0		10855_at	YJR153W	PGU1					9865_f_at	YLR461W	PAU4
PlimAna	1		10894_at	YJR146W	HMS2
SlimAna	0		10954_at	YJR070C	LIA1
			11129_at	YJL120W	YJL120W
			11186_at	YJL152W	YJL152W
			11304_at	YAR061W	YAR061W
			11305_s_at	YAR062W	YAR062W
			3403_f_at	YDR542W	PAU4
			4280_f_at	YIL176C	PAU4
			4563_f_at	YHL046C	PAU4
			4723_f_at	YGR294W	PAU4
			5251_f_at	YGL261C	PAU4
			5435_at	YFL045C	SEC53
			5537_at	YER188W	YER188W
			5786_f_at	YEL049W	PAU4
			6617_at	YDL114W	YDL114W
			7074_f_at	YBR301W	PAU4
			7465_at	YBL077W	YBL077W
			7697_i_at	YPR077C	YPR077C
			8348_i_at	YOR192C	YOR192C
			8349_f_at	YOR192C	YOR192C
			8592_at	YOL059W	GPD2
			8786_f_at	YNR076W	PAU4
			8871_at	YNL024C	YNL024C
			9282_at	YMR317W	YMR317W
			9865_f_at	YLR461W	PAU4

## Sheet: Module10
Module10
45 genes
Experiment	Discretized expression pattern		Affy_ID	Systematic Name	Gene Name		Overview		TF	Genes in this module bound by the TF				TF-pair	Genes in this module bound by both TF's
ClimAer	0		10496_at	YKR071C	DRE2		TF's:		Cad1p	10496_at	YKR071C	DRE2		Yap7-Cad1	10496_at	YKR071C	DRE2
NlimAer	0		10612_at	YKL040C	NFU1		Cad1p		P-value:	10612_at	YKL040C	NFU1		P-value:	10612_at	YKL040C	NFU1
PlimAer	0		10625_at	YKL071W	YKL071W		Yap7p		2.4227e-06	10625_at	YKL071W	YKL071W		9.9702e-07	10625_at	YKL071W	YKL071W
SlimAer	1		11063_at	YJL050W	MTR4				Frequency of occurence:	7713_at	YPR048W	TAH18		Frequency of occurence:	7713_at	YPR048W	TAH18
ClimAna	0		11148_at	YJL145W	SFH5		TFpairs:		5 of 32	9771_at	YML116W	ATR1		5 of 27	9771_at	YML116W	ATR1
NlimAna	0		11352_at	YAL015C	NTG1		Yap7-Cad1
PlimAna	0		11386_at	YAL062W	GDH3
SlimAna	0		4077_at	YIR042C	YIR042C				Yap7p	10496_at	YKR071C	DRE2
			4404_at	YHR111W	UBA4				P-value:	10612_at	YKL040C	NFU1
			4438_at	YHR101C	BIG1				4.9477e-10	10625_at	YKL071W	YKL071W
			4440_at	YHR102W	KIC1				Frequency of occurence:	4404_at	YHR111W	UBA4
			4855_at	YGR154C	YGR154C				12 of 158	6611_at	YDL120W	YFH1
			5106_at	YGL091C	NBP35					7367_at	YBR008C	FLR1
			5267_at	YGL246C	RAI1					7713_at	YPR048W	TAH18
			5304_at	YFR050C	PRE4					7944_at	YPL171C	OYE3
			5338_at	YFR039C	YFR039C					9100_at	YNL249C	MPA43
			5423_s_at	YFL057C	AAD16					9134_at	YNL260C	YNL260C
			5951_at	YDR527W	RBA50					9283_at	YMR318C	ADH6
			6219_at	YDR254W	CHL4					9771_at	YML116W	ATR1
			6315_at	YDR169C	STB3
			6611_at	YDL120W	YFH1
			7065_at	YBR292C	YBR292C
			7099_at	YBR281C	YBR281C
			7282_at	YBR101C	FES1
			7367_at	YBR008C	FLR1
			7586_at	YPR143W	RRP15
			7602_at	YPR158W	YPR158W
			7643_at	YPR111W	DBF20
			7713_at	YPR048W	TAH18
			7790_at	YPL053C	KTR6
			7791_at	YPL052W	OAZ1
			7944_at	YPL171C	OYE3
			8011_at	YPL239W	YAR1
			8237_at	YOR303W	CPA1
			8422_at	YOR130C	ORT1
			8482_at	YOR054C	VHS3
			8486_at	YOR058C	ASE1
			8487_at	YOR059C	YOR059C
			8553_at	YOL009C	MDM12
			8848_at	YNL001W	DOM34
			9100_at	YNL249C	MPA43
			9134_at	YNL260C	YNL260C
			9283_at	YMR318C	ADH6
			9428_at	YMR201C	RAD14
			9771_at	YML116W	ATR1

[truncated: 9 more sheets: Module11, Module12, Module13, Module14, Module15, Module16, Module17, Other Modules, Other Modules (2)]
